# Supplementary material for: Identification of Schizophrenia Susceptibility Loci in the Urban Taiwanese Population
Source: Medicina (Kaunas). 2024 Aug 6;60(8):1271. doi: 10.3390/medicina60081271 (PMC11356138; doi:10.3390/medicina60081271)
Supplement: Supplementary file 1 [file medicina-60-01271-s001.zip]

Archive with 1 entries (1 files):
- medicina-3121321-supplementary.xlsx
