# Supplementary material for: Identification of Schizophrenia Susceptibility Loci in the Urban Taiwanese Population
Source: Medicina (Kaunas). 2024 Aug 6;60(8):1271. doi: 10.3390/medicina60081271 (PMC11356138; doi:10.3390/medicina60081271)
Supplement: Supplementary file 1 [file medicina-60-01271-s001.zip › medicina-3121321-supplementary.xlsx]

## Sheet: revice_e1
CHR	BP	SNP	Ref	Alt	Case freq	Con freq	CHISQ	P-value	OR	SE	L95	U95
1	843942	rs4040617	A	G	0.09124	0.09684	0.09765	0.7547	0.9364	0.2103	0.6201	1.414
1	858542	rs145538528	G	C	0.05926	0.05698	0.02586	0.8723	1.042	0.2585	0.6281	1.73
1	882807	rs117379192	C	A	0.04745	0.06121	0.8995	0.3429	0.7639	0.2848	0.4372	1.335
1	900119	rs4422948	A	G	0.1715	0.146	1.425	0.2326	1.211	0.1607	0.8839	1.66
1	902949	Affx-76087951	-	C	0.1103	0.1117	0.005184	0.9426	0.9861	0.1941	0.6741	1.443
1	918574	rs1806509	A	C	0.3248	0.3505	0.7922	0.3734	0.8913	0.1293	0.6917	1.148
1	920394	rs77595185	G	A	0.08759	0.1108	1.493	0.2218	0.7704	0.2142	0.5063	1.172
1	922769	rs77520260	C	T	0.08394	0.1056	1.355	0.2444	0.7761	0.2183	0.5059	1.191
1	927003	Affx-15081543	T	C	0.4234	0.4477	0.6531	0.419	0.9057	0.1226	0.7123	1.152
1	929377	rs2340588	A	G	0.06569	0.07648	0.449	0.5028	0.8491	0.2444	0.5259	1.371
1	929558	rs2340587	A	G	0.4672	0.4955	0.8736	0.35	0.8928	0.1214	0.7037	1.133
1	931513	rs2880024	T	C	0.375	0.3225	3.411	0.06477	1.26	0.1256	0.9854	1.612
1	932255	rs76964081	C	T	0.04745	0.0609	0.8632	0.3529	0.7681	0.2848	0.4396	1.342
1	933923	rs113171913	C	T	0.04745	0.06083	0.8552	0.3551	0.7691	0.2848	0.4401	1.344
1	939547	rs2340591	A	G	0.1569	0.153	0.03321	0.8554	1.031	0.1665	0.7437	1.429
1	941119	rs765383278	-	A	0.07778	0.08961	0.4613	0.497	0.8568	0.2278	0.5483	1.339
1	946247	rs2272757	A	G	0.3175	0.3345	0.3531	0.5524	0.9256	0.1301	0.7173	1.194
1	951408	rs10465242	A	G	0.2591	0.269	0.1359	0.7124	0.9503	0.1382	0.7248	1.246
1	953259	rs3748596	C	T	0.09124	0.09554	0.05826	0.8093	0.9505	0.2103	0.6294	1.435
1	959193	rs13303010	A	G	0.2555	0.2661	0.1582	0.6908	0.9463	0.1389	0.7208	1.242
1	962358	rs6696971	C	T	0.1029	0.09174	0.4069	0.5236	1.136	0.2001	0.7675	1.682
1	965350	rs3935066	A	G	0.2737	0.269	0.03104	0.8601	1.024	0.1359	0.7848	1.337
1	973983	rs62639990	A	C	0.07407	0.08515	0.4236	0.5151	0.8595	0.2329	0.5445	1.357
1	975721	Affx-15505370	C	T	0.1387	0.1233	0.598	0.4393	1.145	0.1753	0.8121	1.615
1	981169	rs6660139	G	A	0.1314	0.145	0.4069	0.5235	0.892	0.1793	0.6277	1.268
1	983193	rs2341354	G	A	0.1788	0.1971	0.5756	0.448	0.8871	0.158	0.6508	1.209
1	983747	Affx-15514681	T	C	0.1314	0.149	0.668	0.4138	0.8638	0.1793	0.6079	1.227
1	994997	rs3128109	C	T	0.09124	0.1347	4.415	0.03561	0.6452	0.2102	0.4273	0.9741
1	1005429	rs397795410	-	A	0.1569	0.1785	0.8684	0.3514	0.8564	0.1665	0.618	1.187
1	1011654	rs2465126	A	G	0.08029	0.05838	2.375	0.1233	1.408	0.2231	0.9093	2.18
1	1013312	Affx-15858478	A	G	0.08759	0.07906	0.2722	0.6019	1.118	0.2143	0.7347	1.702
1	1023525	rs2710890	A	G	0.1752	0.1987	0.9462	0.3307	0.8566	0.1593	0.6268	1.17
1	1024129	rs28591569	T	G	0.06569	0.09963	3.505	0.06119	0.6354	0.2443	0.3937	1.026
1	1026219	rs78583450	C	T	0.07664	0.0881	0.4454	0.5045	0.8592	0.2276	0.55	1.342
1	1050080	Affx-16266515	T	C	0.4051	0.4076	0.006913	0.9337	0.9898	0.1234	0.7772	1.261
1	1063015	rs7526076	G	A	0.08029	0.1154	3.299	0.06931	0.6691	0.2227	0.4324	1.035
1	1063121	rs3813193	G	C	0.07664	0.08315	0.1513	0.6973	0.9153	0.2277	0.5858	1.43
1	1067054	rs11260596	T	C	0.3285	0.3747	2.483	0.1151	0.8164	0.129	0.6341	1.051
1	1068249	rs4075116	T	C	0.08394	0.1162	2.771	0.09596	0.6967	0.2183	0.4542	1.069
1	1070426	rs3934834	C	T	0.1095	0.115	0.08063	0.7764	0.9464	0.194	0.6471	1.384
1	1089921	rs9442400	C	T	0.2628	0.2694	0.06059	0.8056	0.9667	0.1376	0.7382	1.266
1	1095185	rs6687776	C	T	0.1569	0.1977	2.856	0.09106	0.7555	0.1665	0.5452	1.047
1	1110491	rs12047655	C	T	0.2372	0.249	0.2026	0.6526	0.9379	0.1424	0.7095	1.24
1	1113609	rs4970406	A	G	0.1971	0.2167	0.6199	0.4311	0.8871	0.1522	0.6582	1.196
1	1127258	rs9442373	A	C	0.4745	0.474	0.0002265	0.988	1.002	0.1213	0.7898	1.271
1	1129422	rs2298216	C	T	0.4562	0.4436	0.1748	0.6759	1.052	0.1216	0.829	1.335
1	1129916	Affx-4001730	C	T	0.4489	0.4108	1.637	0.2008	1.168	0.1218	0.9203	1.483
1	1133290	rs34990026	-	T	0.5037	0.4802	0.5964	0.44	1.098	0.1216	0.8655	1.394
1	1142758	rs12022640	G	A	0.1387	0.1758	2.594	0.1073	0.7549	0.1752	0.5355	1.064
1	1157183	Affx-4036344	G	T	0.292	0.3114	0.4782	0.4892	0.912	0.1332	0.7025	1.184
1	1161907	rs9442384	C	T	0.4745	0.4352	1.705	0.1917	1.171	0.1213	0.9235	1.486
1	1164837	rs1891905	T	C	0.4708	0.4138	3.655	0.0559	1.26	0.1214	0.9937	1.599
1	1170341	rs77277598	C	T	0.09854	0.1113	0.4466	0.504	0.8731	0.2032	0.5863	1.3
1	1174402	rs72894004	G	A	0.1131	0.1154	0.01408	0.9056	0.9776	0.1912	0.672	1.422
1	1174639	rs11260542	A	G	0.1423	0.09781	6.111	0.01344	1.531	0.1735	1.089	2.151
1	1177602	rs6671609	C	T	0.1496	0.1749	1.208	0.2717	0.83	0.1698	0.5951	1.158
1	1180851	rs13374146	T	C	0.02555	0.05178	3.83	0.05035	0.4801	0.3834	0.2265	1.018
1	1182018	rs12097586	G	A	0.07299	0.09896	2.063	0.1509	0.717	0.2327	0.4544	1.131
1	1188877	rs10907172	G	A	0.4088	0.4198	0.1369	0.7114	0.9554	0.1232	0.7505	1.216
1	1189840	rs12065129	C	T	0.1471	0.1527	0.06638	0.7967	0.9567	0.1716	0.6834	1.339
1	1198550	rs58004717	A	G	0.1544	0.1025	7.916	0.004899	1.599	0.1684	1.15	2.225
1	1215068	rs34115518	T	C	0.1569	0.1518	0.05641	0.8123	1.04	0.1665	0.7506	1.442
1	1217251	rs11721	C	A	0.2883	0.2487	2.291	0.1301	1.224	0.1338	0.9417	1.591
1	1220237	rs79598135	T	C	0.05839	0.05711	0.008372	0.9271	1.024	0.2583	0.6171	1.699
1	1220377	Affx-4571282	C	T	0.3321	0.2893	2.433	0.1188	1.222	0.1286	0.9495	1.572
1	1223644	rs77472198	C	T	0.1861	0.1753	0.2224	0.6372	1.076	0.1556	0.7932	1.46
1	1243102	rs78555129	A	G	0.1971	0.1805	0.5083	0.4759	1.115	0.1523	0.827	1.502
1	1254681	rs41307035	A	G	0.1131	0.08322	3.193	0.07396	1.405	0.1914	0.9658	2.045
1	1280815	rs55834051	A	C	0.4672	0.4179	2.722	0.09898	1.221	0.1214	0.9627	1.55
1	1288149	Affx-4741058	G	C	0.146	0.1293	0.6708	0.4128	1.151	0.1716	0.8221	1.611
1	1290968	Affx-4745962	G	C	0.2243	0.2023	0.8094	0.3683	1.14	0.1458	0.8567	1.517
1	1296939	Affx-4756378	G	A	0.2263	0.1899	2.339	0.1262	1.247	0.1448	0.9391	1.657
1	1298561	rs1739855	C	T	0.2664	0.2271	2.402	0.1212	1.236	0.1371	0.945	1.617
1	1318875	Affx-4792169	G	A	0.114	0.1059	0.1882	0.6644	1.087	0.1913	0.7467	1.581
1	1319056	rs1886773	G	A	0.2279	0.1899	2.544	0.1107	1.26	0.145	0.948	1.673
1	1357963	rs4970438	T	C	0.1176	0.1062	0.3765	0.5395	1.123	0.1887	0.7756	1.625
1	1364357	rs2313198	C	A	0.2409	0.1992	2.962	0.08526	1.275	0.1417	0.9661	1.684
1	1366008	rs71628956	G	A	0.2409	0.2014	2.643	0.104	1.258	0.1417	0.9533	1.661
1	1366828	rs76085262	G	A	0.2444	0.1996	3.371	0.06634	1.297	0.1421	0.9818	1.713
1	1385710	rs144993949	C	T	0.1058	0.08327	1.816	0.1778	1.303	0.197	0.8857	1.917
1	1386862	rs3835458	TGAG	-	0.1058	0.0831	1.847	0.1741	1.306	0.197	0.8876	1.922
1	1401298	rs17139966	G	A	0.08029	0.05615	2.992	0.08365	1.468	0.2231	0.9477	2.273
1	1401954	Affx-4910867	T	G	0.1397	0.1111	2.245	0.1341	1.3	0.1755	0.9215	1.833
1	1413898	rs34872099	T	C	0.1204	0.09312	2.405	0.121	1.333	0.1862	0.9257	1.921
1	1422612	rs3737716	C	T	0.08759	0.07684	0.444	0.5052	1.153	0.2143	0.7578	1.756
1	1425135	rs112030392	T	C	0.1277	0.106	1.362	0.2432	1.236	0.1815	0.8656	1.764
1	1431656	rs2291888	A	G	0.1679	0.1282	3.841	0.05001	1.372	0.1622	0.9987	1.886
1	1440567	rs13683	T	G	0.1715	0.1381	2.554	0.11	1.292	0.1608	0.9428	1.771
1	1442155	rs78727284	G	A	0.1642	0.135	1.996	0.1577	1.259	0.1636	0.9139	1.735
1	1460858	Affx-65543556	G	T	0.3832	0.4867	11.67	0.0006338	0.6554	0.1246	0.5134	0.8366
1	1489916	rs41285828	T	C	0.4343	0.3762	3.919	0.04773	1.273	0.1222	1.002	1.618
1	1490122	rs2242395	A	G	0.3869	0.4828	10.05	0.001526	0.6759	0.1244	0.5297	0.8625
1	1507325	rs143201014	A	C	0.1095	0.08561	1.983	0.1591	1.313	0.1941	0.8977	1.921
1	1516000	Affx-5160832	C	T	0.5547	0.482	5.772	0.01628	1.339	0.1219	1.054	1.7
1	1527386	rs9439462	C	T	0.3139	0.3895	6.556	0.01045	0.717	0.1305	0.5552	0.926
1	1542773	rs3766180	C	T	0.135	0.1216	0.4611	0.4971	1.128	0.1773	0.7968	1.596
1	1551523	rs3766176	T	C	0.5255	0.4807	2.195	0.1384	1.197	0.1213	0.9434	1.518
1	1554326	rs142063993	G	A	0.4301	0.402	0.8887	0.3458	1.123	0.1228	0.8825	1.428
1	1556887	rs1926883	A	G	0.08759	0.06896	1.472	0.225	1.296	0.2144	0.8515	1.973
1	1559529	rs116966682	G	A	0.06569	0.05561	0.5268	0.4679	1.194	0.2446	0.7393	1.928
1	1573776	rs7518083	A	G	0.5219	0.4813	1.795	0.1803	1.176	0.1213	0.9274	1.492
1	1575344	rs77661767	C	T	0.09854	0.08368	0.7845	0.3758	1.197	0.2033	0.8036	1.783
1	1583688	Affx-5354053	A	C	0.1314	0.1653	2.277	0.1313	0.7637	0.1792	0.5375	1.085
1	1586215	rs6604983	A	G	0.1861	0.2015	0.3986	0.5278	0.9065	0.1556	0.6682	1.23
1	1588701	rs78798302	C	T	0.2518	0.2377	0.2984	0.5849	1.079	0.1396	0.8209	1.419
1	1594570	rs28503881	A	G	0.2169	0.1854	1.782	0.182	1.217	0.1476	0.9116	1.626
1	1594820	Affx-5380608	C	T	0.2226	0.2471	0.8754	0.3495	0.8728	0.1456	0.6561	1.161
1	1598343	rs117780949	G	T	0.08029	0.05795	2.487	0.1148	1.419	0.2231	0.9165	2.198
1	1600379	rs72897847	C	T	0.06569	0.06958	0.06347	0.8011	0.9403	0.2445	0.5823	1.518
1	1604202	rs6691649	G	A	0.1569	0.1484	0.1566	0.6923	1.068	0.1665	0.7706	1.48
1	1610924	rs11492279	C	T	0.09124	0.07713	0.7615	0.3829	1.201	0.2104	0.7953	1.815
1	1612186	rs4369171	G	A	0.2628	0.2814	0.4701	0.4929	0.91	0.1376	0.6949	1.192
1	1615322	rs4648611	A	G	0.2096	0.1905	0.6382	0.4244	1.127	0.1494	0.8407	1.51
1	1620338	rs78656035	G	A	0.1875	0.2264	2.334	0.1266	0.7887	0.1557	0.5813	1.07
1	1654188	rs3936009	T	G	0.427	0.4459	0.3926	0.5309	0.9262	0.1225	0.7285	1.177
1	1671342	Affx-5544346	T	C	0.05474	0.05172	0.0507	0.8218	1.062	0.2663	0.63	1.789
1	1671724	rs7532034	C	T	0.3467	0.3049	2.252	0.1334	1.21	0.1273	0.9429	1.553
1	1671995	Affx-5545767	G	T	0.1861	0.2039	0.5288	0.4671	0.8931	0.1556	0.6583	1.212
1	1678941	Affx-5564383	C	T	0.05474	0.07528	1.653	0.1985	0.7114	0.2661	0.4223	1.198
1	1679100	rs6697550	G	A	0.4444	0.4407	0.01567	0.9004	1.015	0.1228	0.7983	1.292
1	1681101	rs28669173	C	T	0.3272	0.3486	0.5478	0.4592	0.9086	0.1296	0.7048	1.171
1	1681164	Affx-5569835	A	G	0.4259	0.4754	2.633	0.1047	0.8188	0.1234	0.6429	1.043
1	1688102	Affx-5587085	G	A	0.3796	0.3615	0.3866	0.5341	1.081	0.1248	0.8461	1.38
1	1688328	rs9442411	C	T	0.1934	0.1709	0.978	0.3227	1.164	0.1534	0.8615	1.572
1	1749512	rs1973906	C	T	0.09489	0.1201	1.638	0.2006	0.7682	0.2066	0.5125	1.152
1	1754483	rs139385870	CCCTGGGACCGAAGTCGCCCCA	-	0.3686	0.3488	0.4689	0.4935	1.09	0.1256	0.852	1.394
1	1757074	Affx-5758045	G	T	0.2555	0.2585	0.01276	0.9101	0.9844	0.1389	0.7498	1.292
1	1777362	rs12044597	A	G	0.5255	0.4779	2.481	0.1153	1.21	0.1213	0.9541	1.535
1	1791592	Affx-5852453	G	A	0.5255	0.4776	2.516	0.1127	1.212	0.1213	0.9554	1.537
1	1815255	rs12742323	G	T	0.2044	0.2121	0.09665	0.7559	0.9544	0.1502	0.711	1.281
1	1843736	Affx-5973740	G	A	0.1131	0.1218	0.1923	0.661	0.9196	0.1912	0.6322	1.338
1	1857246	rs71578345	-	AA	0.2044	0.2135	0.1349	0.7134	0.9463	0.1502	0.705	1.27
1	1862253	rs77270684	A	G	0.07664	0.05682	1.995	0.1578	1.378	0.2279	0.8815	2.154
1	1875121	rs118184145	G	A	0.04015	0.05651	1.371	0.2416	0.6983	0.3083	0.3816	1.278
1	1878215	Affx-6061971	C	A	0.1277	0.08464	6.518	0.01068	1.584	0.1817	1.109	2.261
1	1881007	rs142445070	GA	-	0.135	0.1418	0.1014	0.7501	0.9451	0.1772	0.6678	1.338
1	1881249	rs6603803	G	A	0.4526	0.4764	0.6207	0.4308	0.9086	0.1217	0.7158	1.153
1	1898043	rs745910	T	C	0.1679	0.1756	0.113	0.7368	0.947	0.162	0.6893	1.301
1	1903309	rs4648731	A	G	0.135	0.1514	0.566	0.4519	0.8753	0.1772	0.6185	1.239
1	1914918	rs2748988	G	A	0.5292	0.4783	2.826	0.09274	1.226	0.1214	0.9664	1.555
1	1915143	rs2748987	G	A	0.1642	0.1832	0.6564	0.4179	0.8761	0.1635	0.6359	1.207
1	1919475	rs28544952	A	G	0.1715	0.1834	0.2576	0.6118	0.9217	0.1607	0.6727	1.263
1	1921045	rs28508199	A	G	0.3029	0.3385	1.545	0.2139	0.8491	0.1318	0.6558	1.099
1	1921955	rs2144687	T	C	0.1715	0.1828	0.2311	0.6307	0.9257	0.1607	0.6756	1.268
1	1935584	rs2490545	G	A	0.2941	0.3384	2.374	0.1233	0.8145	0.1334	0.6271	1.058
1	1943398	rs2803330	G	A	0.3358	0.3686	1.264	0.2609	0.8658	0.1282	0.6734	1.113
1	1949922	rs4648597	C	T	0.1131	0.09543	0.9887	0.3201	1.209	0.1913	0.8311	1.759
1	1955580	Affx-6257395	G	A	0.1569	0.1542	0.01584	0.8999	1.021	0.1665	0.7368	1.415
1	1956930	Affx-6261266	G	A	0.1569	0.1525	0.04104	0.8395	1.034	0.1665	0.7463	1.434
1	1957014	rs28549710	G	A	0.1606	0.1771	0.5094	0.4754	0.889	0.1649	0.6434	1.228
1	1959717	Affx-6269434	C	T	0.1533	0.1291	1.411	0.2349	1.221	0.1682	0.8779	1.697
1	1960609	rs2803292	C	G	0.3686	0.3683	8.953e-05	0.9925	1.001	0.1256	0.7828	1.281
1	1961632	rs77586065	G	A	0.0365	0.05762	2.243	0.1342	0.6195	0.3227	0.3291	1.166
1	1966030	rs28523363	A	G	0.2226	0.2419	0.5513	0.4578	0.8976	0.1456	0.6748	1.194
1	1969985	rs78340018	C	T	0.09124	0.1303	3.68	0.05506	0.6699	0.2102	0.4437	1.011
1	1970034	rs77828034	G	C	0.1095	0.1202	0.2976	0.5854	0.8997	0.1939	0.6152	1.316
1	1970314	rs140992306	C	T	0.05839	0.0712	0.6764	0.4108	0.809	0.2582	0.4877	1.342
1	1973956	rs145571224	G	T	0.05839	0.07022	0.5846	0.4445	0.8211	0.2582	0.495	1.362
1	1977765	rs35953639	A	G	0.3467	0.3368	0.1198	0.7292	1.045	0.1273	0.8143	1.341
1	1978797	rs28651716	T	C	0.3504	0.3361	0.2487	0.618	1.065	0.127	0.8307	1.366
1	1981144	rs4648742	T	G	0.2243	0.2225	0.004948	0.9439	1.01	0.1458	0.7593	1.344
1	1985148	rs3795283	G	T	0.3493	0.3357	0.2221	0.6375	1.062	0.1275	0.8271	1.363
1	1985451	rs3795280	C	T	0.4161	0.4107	0.03206	0.8579	1.022	0.1229	0.8034	1.301
1	1989803	rs13303156	A	G	0.292	0.2829	0.1115	0.7384	1.045	0.1332	0.8052	1.357
1	1990864	rs13303195	T	C	0.3978	0.3967	0.001299	0.9713	1.004	0.1238	0.7881	1.28
1	1991761	Affx-6348278	C	T	0.3358	0.3361	0.0001758	0.9894	0.9983	0.1283	0.7764	1.284
1	1992068	Affx-6348886	C	T	0.1314	0.1137	0.8422	0.3588	1.179	0.1794	0.8293	1.675
1	1994282	rs6691182	G	A	0.1131	0.1398	1.609	0.2047	0.7852	0.1911	0.5398	1.142
1	1999504	rs13303035	C	T	0.1176	0.1457	1.71	0.1909	0.7819	0.1886	0.5403	1.132
1	2000742	rs28575389	G	C	0.3066	0.2604	3.021	0.08217	1.256	0.1314	0.9708	1.625
1	2003208	rs6682175	G	C	0.3686	0.4128	2.2	0.138	0.8303	0.1255	0.6492	1.062
1	2009834	rs4648751	C	T	0.4051	0.4114	0.04446	0.833	0.9743	0.1234	0.765	1.241
1	2010594	Affx-6395872	C	A	0.2628	0.2739	0.171	0.6792	0.9447	0.1376	0.7214	1.237
1	2021813	Affx-6424196	C	T	0.208	0.2028	0.04554	0.831	1.032	0.1492	0.7705	1.383
1	2033373	Affx-6453291	T	G	0.5073	0.4983	0.08828	0.7664	1.037	0.1212	0.8175	1.315
1	2035177	rs3128311	G	A	0.208	0.2142	0.06183	0.8036	0.9636	0.1492	0.7192	1.291
1	2037520	Affx-6463059	A	G	0.2518	0.2507	0.001946	0.9648	1.006	0.1395	0.7654	1.323
1	2039950	Affx-6468918	G	C	0.2847	0.2837	0.001383	0.9703	1.005	0.1342	0.7725	1.307
1	2045959	rs117843944	G	A	0.05474	0.06696	0.6518	0.4195	0.807	0.2662	0.479	1.36
1	2047625	Affx-6488822	C	T	0.2591	0.2429	0.3915	0.5315	1.09	0.1383	0.8315	1.43
1	2051982	Affx-6499089	C	T	0.1788	0.1676	0.2467	0.6194	1.082	0.1581	0.7935	1.475
1	2052788	rs3128319	C	T	0.281	0.256	0.8927	0.3448	1.136	0.1348	0.8721	1.479
1	2054266	rs28668690	G	A	0.3613	0.336	0.7858	0.3754	1.118	0.1261	0.8733	1.432
1	2056364	Affx-6511433	A	G	0.1949	0.1864	0.1285	0.72	1.057	0.1535	0.7821	1.427
1	2061187	rs13303273	A	G	0.1423	0.1441	0.007232	0.9322	0.9854	0.1734	0.7015	1.384
1	2067069	rs57048277	C	T	0.1861	0.2049	0.5886	0.4429	0.8875	0.1556	0.6542	1.204
1	2068401	rs13303005	C	T	0.1423	0.1424	1.647e-05	0.9968	0.9993	0.1734	0.7114	1.404
1	2072017	rs77527318	C	T	0.07353	0.08065	0.185	0.6671	0.9047	0.2329	0.5732	1.428
1	2087631	rs13303130	G	A	0.136	0.1374	0.00428	0.9478	0.9885	0.1773	0.6983	1.399
1	2092625	rs2459994	T	C	0.3676	0.374	0.04608	0.83	0.9733	0.1261	0.7602	1.246
1	2109716	rs10910046	T	C	0.3978	0.4638	4.766	0.02902	0.7639	0.1237	0.5994	0.9735
1	2115098	rs79727931	G	A	0.09124	0.1211	2.29	0.1302	0.7284	0.2102	0.4824	1.1
1	2117290	rs3107147	A	G	0.3066	0.3429	1.594	0.2068	0.8474	0.1314	0.655	1.096
1	2127182	rs117616682	C	T	0.05515	0.074	1.405	0.2359	0.7304	0.2662	0.4335	1.231
1	2137733	rs425277	C	T	0.1642	0.1794	0.4271	0.5134	0.8987	0.1635	0.6524	1.238
1	2138242	rs3753242	T	C	0.4088	0.4197	0.1341	0.7143	0.9559	0.1232	0.7508	1.217
1	2146433	rs2257684	A	G	0.2555	0.2715	0.3526	0.5526	0.9209	0.1389	0.7014	1.209
1	2153159	rs262663	T	C	0.2555	0.2718	0.3673	0.5445	0.9193	0.1389	0.7002	1.207
1	2153594	rs262662	A	G	0.2555	0.2716	0.3591	0.549	0.9202	0.1389	0.7009	1.208
1	2158656	Affx-6711607	T	G	0.2555	0.2707	0.3212	0.5709	0.9243	0.1389	0.7041	1.213
1	2179591	rs2460001	T	C	0.3248	0.3574	1.261	0.2614	0.8649	0.1293	0.6713	1.114
1	2182126	rs262688	T	G	0.1715	0.183	0.2416	0.6231	0.9241	0.1607	0.6745	1.266
1	2188394	rs2460002	G	A	0.08029	0.05704	2.734	0.09825	1.443	0.2231	0.932	2.235
1	2205929	rs2503712	T	C	0.3394	0.3642	0.7252	0.3944	0.8968	0.1279	0.698	1.152
1	2215527	rs7512482	T	C	0.1222	0.144	1.035	0.3091	0.8277	0.1862	0.5746	1.192
1	2234182	rs12403265	C	T	0.2117	0.1774	2.192	0.1387	1.245	0.1483	0.931	1.665
1	2242065	Affx-7279089	T	C	0.1825	0.1999	0.5194	0.4711	0.8932	0.1568	0.6569	1.215
1	2254781	rs16824948	C	T	0.1204	0.1471	1.544	0.214	0.794	0.186	0.5514	1.143
1	2274142	rs12045693	A	C	0.5109	0.4953	0.268	0.6047	1.065	0.1212	0.8396	1.35
1	2276041	rs6671815	C	G	0.4088	0.4408	1.134	0.287	0.8771	0.1232	0.689	1.117
1	2284470	Affx-7388416	A	C	0.3741	0.363	0.1413	0.707	1.049	0.1261	0.8189	1.343
1	2284929	rs4648821	G	T	0.4596	0.4025	3.66	0.05574	1.262	0.122	0.9938	1.603
1	2284952	rs6689315	A	G	0.1058	0.08035	2.393	0.1219	1.355	0.197	0.9208	1.993
1	2288631	rs4648823	T	A	0.07299	0.1054	3.037	0.08138	0.6685	0.2327	0.4237	1.055
1	2290637	rs903921	G	A	0.4161	0.4101	0.04001	0.8415	1.025	0.1229	0.8055	1.304
1	2292427	Affx-7410322	C	T	0.4307	0.4448	0.2193	0.6396	0.9443	0.1223	0.743	1.2
1	2297862	rs7515207	C	T	0.07299	0.07225	0.002227	0.9624	1.011	0.2329	0.6406	1.596
1	2298114	Affx-7425421	T	C	0.1569	0.1538	0.02026	0.8868	1.024	0.1665	0.7388	1.419
1	2298478	rs72642137	C	T	0.08456	0.09519	0.3555	0.551	0.878	0.2184	0.5722	1.347
1	2301087	Affx-7434335	G	T	0.05109	0.06426	0.7868	0.3751	0.7841	0.2749	0.4574	1.344
1	2302522	rs11576356	G	A	0.08456	0.09671	0.4577	0.4987	0.8627	0.2184	0.5623	1.324
1	2303580	rs4648631	T	C	0.08394	0.09868	0.6662	0.4144	0.8369	0.2184	0.5455	1.284
1	2305258	rs2643904	G	A	0.1496	0.1397	0.2256	0.6348	1.084	0.1698	0.7771	1.512
1	2314194	rs2843151	T	C	0.4599	0.4044	3.482	0.06206	1.254	0.1215	0.9882	1.591
1	2321888	rs2279677	C	T	0.135	0.1226	0.3939	0.5302	1.118	0.1773	0.7896	1.582
1	2323077	rs2843149	A	G	0.3971	0.3951	0.00454	0.9463	1.008	0.1242	0.7905	1.286
1	2324194	Affx-7491984	G	A	0.1898	0.189	0.00109	0.9737	1.005	0.1545	0.7426	1.361
1	2324572	Affx-7492795	G	A	0.4489	0.4105	1.659	0.1977	1.17	0.1218	0.9213	1.485
1	2326256	rs10910051	G	A	0.2117	0.2172	0.04814	0.8263	0.968	0.1483	0.7239	1.294
1	2329738	rs35273536	C	T	0.2445	0.2538	0.1245	0.7242	0.9515	0.1409	0.7219	1.254
1	2338442	rs2036084	A	G	0.1204	0.1488	1.73	0.1884	0.7834	0.186	0.5441	1.128
1	2338659	rs2843142	G	A	0.4781	0.4598	0.3677	0.5443	1.076	0.1213	0.8486	1.365
1	2340235	rs12757417	T	C	0.1423	0.1256	0.6974	0.4037	1.156	0.1734	0.8227	1.623
1	2341042	Affx-7537313	C	T	0.1176	0.1498	2.196	0.1384	0.7569	0.1886	0.523	1.095
1	2342128	rs76961719	T	C	0.08394	0.07698	0.1858	0.6665	1.099	0.2185	0.716	1.686
1	2342466	Affx-7540753	C	T	0.3759	0.3906	0.2461	0.6198	0.9399	0.1251	0.7356	1.201
1	2357812	rs903913	T	C	0.4015	0.4053	0.01648	0.8979	0.9843	0.1236	0.7726	1.254
1	2358041	rs903915	A	G	0.1934	0.188	0.05361	0.8169	1.036	0.1534	0.7671	1.399
1	2360913	rs2643891	G	A	0.281	0.2744	0.06041	0.8058	1.034	0.1348	0.7937	1.346
1	2364119	rs75331337	G	A	0.08029	0.07253	0.2438	0.6214	1.116	0.223	0.7211	1.728
1	2368188	rs7545940	T	C	0.4161	0.4288	0.1806	0.6709	0.9491	0.1229	0.746	1.208
1	2370170	Affx-7612531	T	G	0.4489	0.4414	0.06175	0.8037	1.031	0.1218	0.8119	1.309
1	2372073	rs10910061	G	A	0.1241	0.1166	0.147	0.7014	1.073	0.1838	0.7485	1.538
1	2374713	rs12031614	C	T	0.4889	0.4757	0.1864	0.6659	1.054	0.1221	0.8298	1.339
1	2380209	rs34337365	G	A	0.135	0.1448	0.2114	0.6456	0.9218	0.1772	0.6513	1.305
1	2380956	rs2643908	T	C	0.1387	0.1378	0.001653	0.9676	1.007	0.1753	0.7144	1.42
1	2384241	Affx-7651724	G	A	0.2701	0.2657	0.02632	0.8711	1.022	0.1364	0.7825	1.336
1	2387214	rs3736331	G	A	0.0365	0.05481	1.768	0.1836	0.6532	0.3227	0.347	1.23
1	2393442	Affx-7676834	G	C	0.2316	0.266	1.643	0.1999	0.8316	0.1441	0.627	1.103
1	2393932	rs16825102	G	A	0.1314	0.1694	2.804	0.09404	0.7416	0.1792	0.5219	1.054
1	2402822	Affx-7705044	G	T	0.1058	0.1204	0.5458	0.46	0.8648	0.1968	0.588	1.272
1	2404237	rs1129333	G	A	0.1825	0.1737	0.1478	0.7007	1.062	0.1568	0.781	1.444
1	2404771	rs1129332	C	T	0.4453	0.3879	3.78	0.05186	1.267	0.1219	0.9975	1.609
1	2406687	Affx-7715782	C	A	0.2299	0.2744	2.706	0.09996	0.7896	0.1439	0.5956	1.047
1	2408170	rs76232811	A	G	0.06569	0.06259	0.04461	0.8327	1.053	0.2445	0.6521	1.7
1	2419657	rs11577147	G	A	0.4778	0.4939	0.2778	0.5981	0.9377	0.1222	0.738	1.191
1	2420136	Affx-7748986	A	G	0.4672	0.488	0.476	0.4902	0.9197	0.1214	0.7249	1.167
1	2420841	rs2494591	G	A	0.08394	0.09706	0.5359	0.4641	0.8524	0.2184	0.5556	1.308
1	2422961	Affx-7758828	C	T	0.1022	0.1401	3.255	0.07122	0.6986	0.1998	0.4722	1.034
1	2426371	rs12023660	C	T	0.2883	0.2552	1.573	0.2097	1.182	0.1337	0.9098	1.537
1	2431388	rs2494641	C	T	0.3577	0.3197	1.805	0.1791	1.185	0.1264	0.9248	1.518
1	2442548	rs7517795	G	T	0.135	0.1323	0.01814	0.8929	1.024	0.1772	0.7236	1.45
1	2444607	rs74943598	G	A	0.06985	0.05441	1.252	0.2631	1.305	0.2387	0.8175	2.084
1	2448266	rs942820	G	A	0.1397	0.1242	0.5941	0.4409	1.145	0.1754	0.8116	1.614
1	2448945	rs12406368	C	T	0.1314	0.1741	3.462	0.0628	0.7176	0.1792	0.505	1.02
1	2455662	Affx-7851206	T	C	0.1788	0.1755	0.02064	0.8858	1.023	0.1581	0.7504	1.394
1	2461209	rs2477686	C	G	0.1423	0.1289	0.4387	0.5078	1.122	0.1734	0.7985	1.576
1	2463385	rs12728528	G	A	0.2993	0.2847	0.2822	0.5953	1.073	0.1323	0.8278	1.39
1	2465735	rs1998759	G	A	0.2409	0.2355	0.04409	0.8337	1.03	0.1417	0.7804	1.36
1	2476671	Affx-7907663	G	C	0.0365	0.06445	3.54	0.0599	0.5498	0.3227	0.2921	1.035
1	2484918	rs4648639	A	G	0.2263	0.2299	0.02043	0.8863	0.9795	0.1448	0.7376	1.301
1	2493326	Affx-7956491	A	G	0.4526	0.4966	2.113	0.1461	0.8381	0.1217	0.6602	1.064
1	2493455	rs2477702	T	C	0.4051	0.4529	2.514	0.1128	0.8226	0.1234	0.6459	1.048
1	2500757	rs117777962	C	T	0.09854	0.1241	1.643	0.2	0.7713	0.2031	0.518	1.149
1	2508509	Affx-65552286	G	A	0.06977	0.05437	1.181	0.2771	1.304	0.2453	0.8066	2.11
1	2515521	rs2236394	T	C	0.3905	0.4321	1.92	0.1659	0.8422	0.1241	0.6603	1.074
1	2521724	Affx-8031337	G	A	0.05474	0.06446	0.4271	0.5134	0.8405	0.2662	0.4989	1.416
1	2524424	Affx-8038715	A	C	0.06204	0.0722	0.4202	0.5168	0.85	0.251	0.5197	1.39
1	2525377	rs4648560	T	C	0.4051	0.3554	2.937	0.08659	1.235	0.1234	0.9697	1.573
1	2553309	rs146090614	C	T	0.5	0.473	0.7992	0.3713	1.114	0.1211	0.8788	1.413
1	2560837	rs2234165	G	A	0.08456	0.08285	0.01039	0.9188	1.023	0.2185	0.6663	1.569
1	2569899	rs10797432	T	C	0.511	0.4831	0.8433	0.3584	1.118	0.1216	0.881	1.419
1	2570077	rs10910092	G	A	0.5109	0.4821	0.9093	0.3403	1.122	0.1212	0.8851	1.423
1	2571341	rs6667605	T	C	0.5073	0.4782	0.9228	0.3367	1.123	0.1212	0.8859	1.424
1	2572795	rs6671426	A	C	0.5146	0.4844	0.9929	0.319	1.128	0.1212	0.8897	1.431
1	2574274	rs10910093	C	T	0.04745	0.05846	0.6013	0.4381	0.8022	0.2848	0.4591	1.402
1	2581777	Affx-8151128	T	C	0.5257	0.4866	1.661	0.1974	1.17	0.1217	0.9214	1.485
1	2595307	rs3748816	A	G	0.4632	0.4956	1.132	0.2873	0.8784	0.1219	0.6917	1.115
1	2597658	rs2843403	C	T	0.4526	0.4887	1.424	0.2327	0.8649	0.1217	0.6814	1.098
1	2598902	rs34705971	G	-	0.4453	0.4832	1.569	0.2104	0.8586	0.1219	0.6761	1.09
1	2601669	rs79054662	C	T	0.05597	0.05456	0.01034	0.919	1.027	0.2664	0.6095	1.732
1	2607961	rs4445406	T	C	0.4635	0.4958	1.138	0.2861	0.8785	0.1215	0.6924	1.115
1	2609830	rs10797440	A	G	0.4635	0.4957	1.131	0.2875	0.8789	0.1215	0.6927	1.115
1	2622185	rs3890745	T	C	0.4562	0.4943	1.58	0.2088	0.8584	0.1216	0.6763	1.089
1	2629464	Affx-8216774	G	T	0.4562	0.4951	1.651	0.1989	0.8555	0.1216	0.6741	1.086
1	2633026	rs12752515	C	T	0.4562	0.4947	1.617	0.2035	0.8569	0.1216	0.6751	1.087
1	2783104	rs4648499	C	A	0.08029	0.08142	0.004601	0.9459	0.985	0.2229	0.6364	1.525
1	2791865	rs10909839	A	G	0.4706	0.461	0.1004	0.7514	1.039	0.1218	0.8186	1.32
1	2792599	rs4648356	A	C	0.4672	0.461	0.04202	0.8376	1.025	0.1214	0.8081	1.301
1	2792827	rs12044475	G	A	0.3759	0.3734	0.007261	0.9321	1.011	0.1251	0.791	1.291
1	2797592	rs10909851	T	C	0.0438	0.05662	0.8406	0.3592	0.7631	0.2958	0.4273	1.363
1	2806552	rs79438843	G	A	0.05109	0.05448	0.06061	0.8055	0.9345	0.275	0.5451	1.602
1	2816526	rs76080738	C	G	0.08759	0.06968	1.348	0.2457	1.282	0.2144	0.842	1.951
1	2818853	Affx-8452838	A	G	0.1168	0.1025	0.6051	0.4366	1.158	0.1887	0.8	1.676
1	2823407	rs6679232	A	G	0.1022	0.1006	0.007364	0.9316	1.017	0.2	0.6874	1.505
1	2829243	rs76925805	A	G	0.1131	0.1118	0.005191	0.9426	1.014	0.1912	0.697	1.475
1	2832877	rs77398542	C	T	0.1131	0.09912	0.5991	0.4389	1.159	0.1913	0.7969	1.687
1	2836711	rs12041549	C	T	0.06569	0.06093	0.1082	0.7422	1.084	0.2445	0.6711	1.75
1	2841167	rs34262355	G	A	0.5511	0.482	5.216	0.02238	1.319	0.1218	1.039	1.675
1	2844810	rs12049543	C	A	0.5182	0.4627	3.382	0.0659	1.249	0.1212	0.985	1.584
1	2846345	rs61763660	T	C	0.1788	0.1972	0.5784	0.4469	0.8868	0.158	0.6506	1.209
1	2857488	Affx-8501776	A	G	0.4453	0.4228	0.5629	0.4531	1.096	0.1219	0.8629	1.391
1	2871331	rs80184692	T	C	0.1618	0.1235	3.657	0.05583	1.37	0.1652	0.9909	1.893
1	2881291	Affx-8533265	T	C	0.4672	0.4834	0.2896	0.5905	0.9368	0.1214	0.7384	1.188
1	2882315	rs16823129	G	T	0.08759	0.1115	1.579	0.2089	0.7647	0.2142	0.5026	1.164
1	2895249	Affx-8551866	G	A	0.2226	0.2169	0.05305	0.8178	1.034	0.1456	0.7774	1.376
1	2900856	Affx-8558474	T	C	0.3102	0.3249	0.2686	0.6043	0.9344	0.1309	0.7229	1.208
1	2912986	rs1869970	A	G	0.2847	0.3296	2.495	0.1142	0.8093	0.1342	0.6221	1.053
1	2924136	rs4648435	A	G	0.4672	0.4975	1.003	0.3165	0.8856	0.1214	0.698	1.123
1	2925754	rs2045332	G	A	0.4015	0.4227	0.5045	0.4776	0.916	0.1236	0.719	1.167
1	2928150	rs80243175	G	A	0.06569	0.07411	0.2818	0.5955	0.8784	0.2444	0.544	1.418
1	2942162	rs117247316	G	A	0.06204	0.06993	0.2607	0.6097	0.8798	0.251	0.5379	1.439
1	2945275	rs58636688	G	A	0.438	0.4491	0.1372	0.711	0.9558	0.1221	0.7524	1.214
1	2946131	rs74616017	C	T	0.08759	0.1031	0.7094	0.3996	0.8351	0.2142	0.5488	1.271
1	2951178	rs2606416	T	C	0.4489	0.4853	1.447	0.229	0.8638	0.1218	0.6804	1.097
1	2959186	rs77768630	G	A	0.07299	0.07931	0.1491	0.6994	0.914	0.2328	0.5792	1.443
1	2962859	rs75118275	G	A	0.1471	0.1539	0.0961	0.7566	0.9482	0.1716	0.6773	1.327
1	2962895	rs6659552	G	C	0.08029	0.1196	4	0.0455	0.6428	0.2227	0.4154	0.9947
1	2963075	rs878201	G	A	0.05839	0.05323	0.1444	0.704	1.103	0.2584	0.6648	1.83
1	2966088	rs2993505	A	G	0.2883	0.2405	3.404	0.06503	1.279	0.1338	0.9841	1.663
1	2966476	rs10909847	C	T	0.3529	0.3158	1.729	0.1886	1.182	0.1272	0.921	1.517
1	2969791	rs2842925	G	A	0.2007	0.1824	0.6162	0.4325	1.126	0.1513	0.8371	1.515
1	2970338	rs72853379	G	A	0.06934	0.0751	0.1303	0.7181	0.9176	0.2384	0.5751	1.464
1	2970656	Affx-8652208	G	T	0.08759	0.1147	1.976	0.1598	0.7409	0.2141	0.4869	1.127
1	2978346	rs56877975	A	G	0.1765	0.1832	0.08101	0.7759	0.9556	0.1595	0.6991	1.306
1	2979301	rs12731464	G	A	0.5146	0.4987	0.2741	0.6006	1.065	0.1212	0.8402	1.351
1	2981312	Affx-8664758	G	A	0.3212	0.2558	6.121	0.01336	1.377	0.1298	1.068	1.775
1	2985564	Affx-8669795	T	C	0.06934	0.09775	2.497	0.114	0.6877	0.2383	0.4311	1.097
1	2989041	rs10909852	T	C	0.2169	0.2401	0.7975	0.3718	0.8767	0.1475	0.6566	1.171
1	2993832	rs60017523	T	C	0.2206	0.2438	0.7921	0.3735	0.8778	0.1466	0.6586	1.17
1	3003066	rs12025062	C	T	0.3905	0.4069	0.3022	0.5825	0.934	0.1242	0.7323	1.191
1	3006180	rs10797377	G	A	0.2169	0.2479	1.394	0.2376	0.8404	0.1475	0.6294	1.122
1	3008975	rs1338382	T	G	0.2226	0.197	1.127	0.2885	1.167	0.1456	0.8772	1.553
1	3014763	Affx-8710019	C	A	0.4745	0.466	0.07822	0.7797	1.035	0.1213	0.8156	1.312
1	3024052	rs72856408	A	G	0.1985	0.2002	0.004613	0.9458	0.9897	0.1524	0.7341	1.334
1	3032464	Affx-8736469	C	T	0.4197	0.4343	0.2361	0.627	0.9421	0.1227	0.7407	1.198
1	3033311	rs74211811	G	C	0.05474	0.04934	0.1694	0.6807	1.116	0.2663	0.662	1.881
1	3034680	rs10489589	T	C	0.4197	0.434	0.2273	0.6335	0.9432	0.1227	0.7415	1.2
1	3064270	rs12562250	G	A	0.1752	0.1968	0.8029	0.3702	0.8671	0.1593	0.6345	1.185
1	3067399	rs2297828	G	A	0.1423	0.1662	1.123	0.2893	0.8324	0.1733	0.5927	1.169
1	3078885	rs7515436	A	G	0.135	0.1623	1.494	0.2216	0.8056	0.1772	0.5693	1.14
1	3080038	rs1569419	C	T	0.09124	0.1005	0.2574	0.6119	0.8988	0.2103	0.5952	1.357
1	3082068	rs2742687	G	A	0.1204	0.1041	0.775	0.3787	1.178	0.1862	0.8178	1.697
1	3082928	Affx-8807481	C	T	0.08029	0.07774	0.02472	0.8751	1.036	0.2229	0.6691	1.603
1	3083326	rs6683976	G	C	0.3796	0.3568	0.6141	0.4332	1.103	0.1248	0.8634	1.408
1	3084345	Affx-8809295	G	T	0.07664	0.08751	0.4032	0.5254	0.8655	0.2276	0.554	1.352
1	3084718	rs2788095	C	A	0.3431	0.3214	0.5841	0.4447	1.102	0.1276	0.8585	1.416
1	3087668	rs2981882	A	G	0.1168	0.1308	0.4713	0.4924	0.8787	0.1886	0.6072	1.272
1	3090063	rs55932943	C	T	0.08759	0.1002	0.4787	0.489	0.8624	0.2142	0.5667	1.312
1	3091007	rs58914207	TC	-	0.1912	0.1916	0.0003592	0.9849	0.9971	0.1546	0.7364	1.35
1	3093763	rs4648361	A	G	0.4891	0.4828	0.0422	0.8372	1.025	0.1212	0.8085	1.3
1	3096958	rs12130877	T	C	0.08029	0.06539	0.9886	0.3201	1.248	0.223	0.8059	1.932
1	3097557	rs148377291	TTC	-	0.114	0.1024	0.3962	0.529	1.128	0.1914	0.7752	1.641
1	3097801	Affx-65556276	G	A	0.0438	0.06055	1.346	0.2459	0.7107	0.2958	0.398	1.269
1	3098129	rs2376813	A	G	0.1022	0.09803	0.05341	0.8172	1.047	0.2	0.7077	1.55
1	3102956	rs12740402	C	A	0.1022	0.09167	0.3617	0.5475	1.128	0.2	0.762	1.669
1	3103682	rs2993493	C	A	0.292	0.2959	0.02005	0.8874	0.9813	0.1332	0.7558	1.274
1	3110777	rs2993502	T	C	0.4124	0.4037	0.08539	0.7701	1.037	0.123	0.8145	1.319
1	3112423	rs2993503	G	A	0.1387	0.1431	0.04267	0.8364	0.9645	0.1752	0.6841	1.36
1	3114320	rs6687292	T	C	0.4815	0.4706	0.1279	0.7206	1.045	0.1221	0.8223	1.327
1	3122059	rs2742672	G	A	0.4124	0.3823	1.046	0.3064	1.134	0.1231	0.891	1.443
1	3130899	rs10909881	G	A	0.2372	0.2556	0.4817	0.4876	0.9059	0.1424	0.6853	1.198
1	3131178	rs2817179	C	T	0.2664	0.2812	0.2956	0.5867	0.9282	0.137	0.7096	1.214
1	3135185	rs12725529	T	C	0.2555	0.2777	0.6705	0.4129	0.8926	0.1389	0.6799	1.172
1	3141097	rs7538096	C	T	0.3394	0.2944	2.658	0.103	1.231	0.1279	0.9583	1.582
1	3141186	rs79569864	C	T	0.07664	0.05599	2.197	0.1383	1.4	0.2279	0.8954	2.188
1	3141885	rs78889215	G	A	0.09559	0.08378	0.4908	0.4836	1.156	0.2068	0.7706	1.734
1	3144849	rs12722983	G	T	0.1168	0.1119	0.06491	0.7989	1.049	0.1886	0.725	1.519
1	3145751	rs117130095	A	G	0.1095	0.1107	0.003985	0.9497	0.9878	0.194	0.6754	1.445
1	3145931	rs2651910	G	A	0.2044	0.1954	0.1398	0.7085	1.058	0.1502	0.788	1.42
1	3146121	Affx-8828460	G	C	0.09489	0.1078	0.4737	0.4913	0.8675	0.2066	0.5786	1.301
1	3146281	rs10909885	C	T	0.1949	0.2235	1.278	0.2582	0.8409	0.1534	0.6225	1.136
1	3146311	rs2817187	G	T	0.1103	0.1446	2.573	0.1087	0.7335	0.194	0.5015	1.073
1	3148023	Affx-76291496	TTTGAGG	-	0.4375	0.4454	0.06799	0.7943	0.9686	0.1225	0.7617	1.232
1	3153810	Affx-8829565	A	G	0.09124	0.09332	0.01393	0.9061	0.9755	0.2103	0.6459	1.473
1	3156392	Affx-8829948	C	T	0.219	0.2007	0.5687	0.4508	1.117	0.1465	0.838	1.488
1	3162725	rs71634319	C	T	0.05839	0.0677	0.3743	0.5407	0.854	0.2582	0.5148	1.417
1	3164291	Affx-8831126	A	C	0.5219	0.4796	1.95	0.1626	1.184	0.1213	0.9338	1.502
1	3164677	rs2075968	C	T	0.1752	0.1432	2.277	0.1313	1.271	0.1594	0.9301	1.738
1	3166817	rs79628785	G	T	0.08456	0.09459	0.3182	0.5727	0.8841	0.2184	0.5762	1.357
1	3167148	Affx-8831551	T	C	0.438	0.4213	0.3092	0.5782	1.07	0.1221	0.8425	1.36
1	3175023	rs61759167	C	T	0.1788	0.1427	2.898	0.08871	1.308	0.1581	0.9593	1.783
1	3177326	rs72846841	G	A	0.2226	0.2081	0.3487	0.5548	1.09	0.1456	0.8192	1.45
1	3186748	Affx-8834796	G	T	0.3248	0.3392	0.2527	0.6152	0.9371	0.1293	0.7272	1.207
1	3188066	rs10752733	G	A	0.1606	0.17	0.171	0.6793	0.9341	0.165	0.676	1.291
1	3189202	rs75872291	C	T	0.08394	0.08359	0.0004458	0.9832	1.005	0.2184	0.6547	1.541
1	3189273	rs2651918	C	T	0.1533	0.1725	0.7075	0.4003	0.8683	0.1681	0.6246	1.207
1	3189833	rs2651916	T	C	0.08394	0.08334	0.001292	0.9713	1.008	0.2184	0.6569	1.546
1	3192587	Affx-8835611	A	G	0.4088	0.4205	0.1535	0.6952	0.9529	0.1232	0.7484	1.213
1	3194171	rs2651912	C	T	0.3529	0.3841	1.111	0.2918	0.8746	0.1272	0.6816	1.122
1	3198388	rs16823459	G	A	0.05882	0.05377	0.1358	0.7125	1.1	0.2584	0.6628	1.825
1	3198476	rs74427394	G	A	0.09854	0.1281	2.132	0.1443	0.7442	0.2031	0.4998	1.108
1	3199157	rs950449	C	G	0.4781	0.48	0.003981	0.9497	0.9924	0.1213	0.7825	1.259
1	3200253	rs72846890	G	A	0.3942	0.4273	1.223	0.2687	0.872	0.1239	0.6839	1.112
1	3201114	Affx-8932519	G	C	0.3869	0.3785	0.08106	0.7759	1.036	0.1244	0.8119	1.322
1	3203518	rs150812451	T	-	0.2153	0.1932	0.8573	0.3545	1.146	0.1474	0.8585	1.53
1	3206074	Affx-8994251	A	G	0.1241	0.09387	2.921	0.08742	1.368	0.1839	0.9537	1.961
1	3207591	rs13328662	A	G	0.09489	0.08982	0.08585	0.7695	1.062	0.2067	0.7085	1.593
1	3213086	Affx-9014824	G	A	0.1103	0.08518	2.187	0.1392	1.331	0.1942	0.9099	1.948
1	3213452	Affx-9014875	T	C	0.5474	0.4591	8.555	0.003445	1.425	0.1217	1.123	1.809
1	3216743	Affx-9015254	T	G	0.1029	0.08942	0.6073	0.4358	1.169	0.2001	0.7894	1.73
1	3217573	rs75426237	T	C	0.1277	0.1003	2.272	0.1317	1.314	0.1816	0.9203	1.875
1	3220635	rs2817147	T	C	0.5401	0.4542	8.12	0.004378	1.411	0.1215	1.112	1.791
1	3223683	rs11804075	G	A	0.1095	0.09262	0.9223	0.3369	1.205	0.1941	0.8234	1.762
1	3224426	rs4648458	C	T	0.3212	0.2706	3.523	0.06051	1.275	0.1298	0.9887	1.644
1	3226893	rs150929331	-	T	0.1022	0.07913	1.987	0.1587	1.325	0.2001	0.8949	1.961
1	3229994	rs2817155	G	A	0.4197	0.369	3.005	0.08299	1.237	0.1228	0.9722	1.573
1	3231261	rs10797384	A	G	0.3066	0.2674	2.134	0.1441	1.211	0.1314	0.9362	1.567
1	3232581	rs2817158	G	A	0.4197	0.348	6.173	0.01297	1.355	0.1228	1.065	1.724
1	3234132	rs4648461	G	A	0.1752	0.2199	3.185	0.07431	0.7533	0.1593	0.5513	1.029
1	3238298	rs10909907	A	G	0.4522	0.4966	2.133	0.1441	0.8368	0.1221	0.6587	1.063
1	3240647	rs4648374	A	T	0.1875	0.2328	3.113	0.07768	0.7605	0.1557	0.5605	1.032
1	3241050	rs905138	G	T	0.1606	0.1728	0.2839	0.5941	0.9159	0.165	0.6629	1.265
1	3248703	rs4648462	A	C	0.3235	0.3531	1.037	0.3085	0.8762	0.1299	0.6792	1.13
1	3251898	rs12143201	T	C	0.4343	0.4088	0.7346	0.3914	1.11	0.1222	0.8739	1.411
1	3264851	Affx-9022411	G	A	0.2372	0.1983	2.601	0.1068	1.258	0.1424	0.9513	1.663
1	3268291	rs2455119	G	T	0.2555	0.2107	3.291	0.06968	1.286	0.1389	0.9793	1.688
1	3271225	rs16823654	G	A	0.07664	0.07466	0.01547	0.901	1.029	0.2277	0.6584	1.607
1	3274484	rs75615905	G	A	0.06934	0.06433	0.1136	0.736	1.084	0.2385	0.6791	1.729
1	3292940	rs12030781	G	A	0.292	0.244	3.393	0.06546	1.277	0.1333	0.9838	1.659
1	3293067	rs4648376	G	A	0.4197	0.4556	1.414	0.2344	0.8643	0.1227	0.6795	1.099
1	3293203	rs2500294	T	C	0.3175	0.3188	0.002089	0.9635	0.9941	0.1301	0.7703	1.283
1	3295629	rs2500292	G	A	0.3066	0.2917	0.2927	0.5885	1.074	0.1314	0.8299	1.389
1	3303386	rs6670328	A	G	0.3102	0.2987	0.1721	0.6782	1.056	0.131	0.8168	1.365
1	3317266	rs28541625	G	A	0.2721	0.2447	1.099	0.2945	1.154	0.1366	0.8828	1.508
1	3318062	rs77395414	C	T	0.0292	0.05098	2.678	0.1017	0.5599	0.3594	0.2768	1.132
1	3331534	rs2483274	A	G	0.2555	0.282	0.9507	0.3295	0.8735	0.1389	0.6653	1.147
1	3332158	rs56033677	T	C	0.08394	0.1072	1.538	0.2149	0.7634	0.2183	0.4977	1.171
1	3335236	rs77888709	G	C	0.1095	0.0856	1.984	0.159	1.313	0.1941	0.8977	1.921
1	3335540	Affx-9119934	T	C	0.135	0.1156	1.001	0.317	1.194	0.1773	0.8434	1.69
1	3338975	rs2483280	G	A	0.1715	0.1713	7.239e-05	0.9932	1.001	0.1607	0.7308	1.372
1	3340801	rs944819	G	T	0.2737	0.2596	0.2838	0.5942	1.075	0.1359	0.8237	1.403
1	3342619	rs6683273	A	G	0.1131	0.1023	0.3492	0.5545	1.12	0.1913	0.7696	1.629
1	3342936	Affx-9131127	G	C	0.06569	0.09374	2.528	0.1119	0.6798	0.2443	0.4211	1.097
1	3347626	rs2483289	C	A	0.1606	0.1637	0.01915	0.8899	0.9774	0.165	0.7074	1.351
1	3354727	rs880223	G	A	0.4453	0.4213	0.6396	0.4239	1.102	0.1219	0.8681	1.4
1	3355977	rs7550526	G	A	0.4781	0.4885	0.1176	0.7317	0.9593	0.1213	0.7564	1.217
1	3355997	rs77387203	C	T	0.07299	0.05049	2.872	0.09014	1.481	0.2331	0.9377	2.338
1	3356191	rs946760	G	A	0.06934	0.08134	0.5251	0.4687	0.8415	0.2384	0.5274	1.343
1	3358585	rs12748963	C	T	0.2883	0.3108	0.6436	0.4224	0.8983	0.1337	0.6912	1.167
1	3361182	rs884308	T	C	0.3905	0.3246	5.4	0.02014	1.333	0.1242	1.045	1.701
1	3362952	rs77566928	C	T	0.08394	0.0703	0.7759	0.3784	1.212	0.2185	0.7897	1.86
1	3366964	rs4648485	A	G	0.3723	0.3262	2.632	0.1047	1.225	0.1253	0.9582	1.566
1	3369064	rs6424073	A	G	0.3713	0.3279	2.316	0.1281	1.211	0.1258	0.9461	1.549
1	3373407	rs1333189	T	C	0.3394	0.2955	2.527	0.1119	1.225	0.1279	0.9534	1.574
1	3384243	rs868688	T	C	0.427	0.4226	0.02168	0.8829	1.018	0.1225	0.8009	1.294
1	3408473	rs2483225	T	C	0.354	0.334	0.49	0.4839	1.093	0.1267	0.8525	1.401
1	3419809	rs74893770	G	A	0.06204	0.06056	0.01056	0.9181	1.026	0.2511	0.6273	1.679
1	3424195	rs2483235	G	A	0.3102	0.3094	0.0009513	0.9754	1.004	0.1309	0.7768	1.298
1	3424976	Affx-9243124	T	C	0.4051	0.4113	0.04314	0.8355	0.9747	0.1234	0.7653	1.241
1	3425966	Affx-9244567	G	A	0.2336	0.2294	0.02736	0.8686	1.024	0.1432	0.7734	1.356
1	3426240	Affx-9245036	G	T	0.5073	0.4981	0.09255	0.761	1.038	0.1212	0.8182	1.316
1	3427651	rs2483239	G	A	0.4559	0.4787	0.567	0.4515	0.9122	0.1221	0.7181	1.159
1	3436015	rs1537402	C	T	0.2226	0.2108	0.231	0.6308	1.072	0.1456	0.8062	1.427
1	3436752	rs78409374	C	T	0.1176	0.107	0.3184	0.5726	1.112	0.1887	0.7684	1.61
1	3436954	rs60914105	C	T	0.06569	0.06433	0.008378	0.9271	1.023	0.2445	0.6333	1.651
1	3437385	rs2493264	G	A	0.2117	0.2127	0.001551	0.9686	0.9942	0.1483	0.7434	1.329
1	3443472	Affx-9265653	A	C	0.3723	0.3439	0.9743	0.3236	1.132	0.1253	0.8852	1.447
1	3446243	rs80336315	A	G	0.2956	0.2845	0.1655	0.6841	1.055	0.1327	0.8137	1.369
1	3447923	rs11808779	C	T	0.1533	0.1448	0.1573	0.6917	1.069	0.1682	0.7688	1.486
1	3448173	rs2263010	C	T	0.2206	0.2279	0.08132	0.7755	0.9591	0.1466	0.7195	1.278
1	3463493	Affx-9291024	G	A	0.1679	0.156	0.2947	0.5872	1.092	0.1621	0.7948	1.5
1	3464152	rs35420874	-	TG	0.365	0.3702	0.03238	0.8572	0.9776	0.1258	0.764	1.251
1	3472709	rs2298082	C	T	0.3566	0.3762	0.4436	0.5054	0.919	0.1269	0.7166	1.178
1	3484161	rs12124659	T	C	0.3504	0.3765	0.7953	0.3725	0.893	0.127	0.6963	1.145
1	3485543	rs147938112	A	C	0.06569	0.05887	0.2289	0.6323	1.124	0.2446	0.696	1.815
1	3487663	rs2821041	C	T	0.3066	0.3331	0.8639	0.3526	0.8851	0.1314	0.6842	1.145
1	3490981	Affx-9327500	C	T	0.1533	0.1662	0.329	0.5663	0.9081	0.1681	0.6532	1.263
1	3491116	rs56356910	G	A	0.04015	0.05158	0.7296	0.393	0.769	0.3084	0.4202	1.407
1	3493846	Affx-35301749	C	T	0.04015	0.0526	0.8488	0.3569	0.7534	0.3084	0.4116	1.379
1	3500647	rs61742846	G	A	0.0292	0.05197	2.875	0.08998	0.5487	0.3594	0.2713	1.11
1	3505333	rs2821008	A	G	0.2463	0.2662	0.5476	0.4593	0.9009	0.1411	0.6833	1.188
1	3507824	rs947345	G	A	0.02555	0.05155	3.778	0.05193	0.4824	0.3834	0.2275	1.023
1	3508084	rs77454573	A	G	0.06569	0.08553	1.373	0.2412	0.7517	0.2444	0.4657	1.214
1	3520316	rs2794363	G	A	0.1131	0.1389	1.509	0.2192	0.7911	0.1911	0.5439	1.151
1	3523881	Affx-9369292	G	A	0.1022	0.1331	2.254	0.1333	0.7416	0.1999	0.5012	1.097
1	3525138	rs115852179	C	T	0.02941	0.06387	5.386	0.02029	0.4442	0.3593	0.2196	0.8983
1	3528430	rs58486343	G	A	0.06934	0.05651	0.8409	0.3591	1.244	0.2386	0.7794	1.986
1	3528789	rs2821068	C	G	0.135	0.1195	0.6252	0.4291	1.15	0.1773	0.8127	1.628
1	3533378	rs12741675	A	G	0.2117	0.2019	0.1631	0.6863	1.062	0.1483	0.7939	1.42
1	3538028	Affx-9386970	G	T	0.4343	0.4112	0.6013	0.4381	1.099	0.1222	0.8652	1.397
1	3540554	rs78505804	C	T	0.06569	0.05206	1.025	0.3113	1.28	0.2446	0.7926	2.068
1	3541333	Affx-9390572	C	T	0.09854	0.09502	0.03928	0.8429	1.041	0.2032	0.699	1.551
1	3544115	rs72470155	T	G	0.08759	0.07505	0.6168	0.4322	1.183	0.2143	0.7773	1.801
1	3546469	Affx-9397372	G	C	0.2279	0.2295	0.003808	0.9508	0.9911	0.1449	0.746	1.317
1	3562771	Affx-9419304	T	G	0.2555	0.2812	0.8947	0.3442	0.877	0.1389	0.668	1.151
1	3564451	rs117047788	C	T	0.06985	0.05201	1.744	0.1866	1.369	0.2387	0.8574	2.185
1	3578661	rs115154972	G	A	0.07721	0.0609	1.257	0.2622	1.29	0.2279	0.8254	2.017
1	3578977	rs2821053	C	T	0.3394	0.3958	3.624	0.05696	0.7844	0.1279	0.6105	1.008
1	3579252	Affx-9440188	G	A	0.09124	0.08765	0.04401	0.8338	1.045	0.2104	0.692	1.578
1	3579417	rs2794341	C	T	0.2226	0.282	4.752	0.02926	0.7291	0.1455	0.5481	0.9698
1	3582176	Affx-9443302	C	T	0.3029	0.3455	2.185	0.1394	0.8232	0.1318	0.6358	1.066
1	3582586	rs10909976	C	T	0.3723	0.3652	0.05894	0.8082	1.031	0.1253	0.8064	1.318
1	3582732	rs75898828	C	G	0.08029	0.06986	0.4566	0.4992	1.162	0.223	0.7509	1.8
1	3587509	Affx-9450652	C	T	0.3832	0.3693	0.2264	0.6342	1.061	0.1246	0.8312	1.355
1	3589933	rs2794320	A	G	0.3978	0.3567	2.003	0.157	1.191	0.1238	0.9346	1.518
1	3594069	rs6697749	C	A	0.4161	0.402	0.2245	0.6356	1.06	0.1229	0.8331	1.349
1	3595370	rs7513275	A	G	0.4307	0.3815	2.796	0.09452	1.227	0.1223	0.9651	1.559
1	3596236	Affx-9460670	C	T	0.1029	0.0753	2.965	0.08511	1.409	0.2002	0.9518	2.087
1	3600715	Affx-9466095	T	C	0.146	0.123	1.331	0.2487	1.219	0.1716	0.8705	1.706
1	3602870	rs12024499	A	G	0.437	0.4821	2.186	0.1393	0.8339	0.123	0.6553	1.061
1	3609456	rs79522215	G	A	0.08029	0.07555	0.0876	0.7673	1.068	0.2229	0.6901	1.654
1	3619114	rs10797405	A	G	0.3759	0.3562	0.4601	0.4976	1.089	0.1251	0.8519	1.391
1	3623460	Affx-9490523	T	G	0.3676	0.3968	0.9579	0.3277	0.884	0.1261	0.6904	1.132
1	3639108	rs12038064	C	T	0.3869	0.3653	0.5483	0.459	1.096	0.1244	0.8592	1.399
1	3649252	rs118080244	C	A	0.07664	0.1132	3.636	0.05656	0.6502	0.2275	0.4163	1.016
1	3654319	Affx-9527149	C	T	0.3222	0.3361	0.2306	0.6311	0.9392	0.1306	0.7272	1.213
1	3656210	Affx-9528955	G	A	0.2409	0.2439	0.01374	0.9067	0.9835	0.1416	0.7451	1.298
1	3658541	rs5772113	G	-	0.3248	0.2936	1.281	0.2577	1.158	0.1294	0.8983	1.492
1	3659365	Affx-9532147	G	A	0.1569	0.1439	0.3786	0.5384	1.108	0.1666	0.7993	1.536
1	3663264	rs1885861	T	A	0.2993	0.3138	0.269	0.604	0.9337	0.1323	0.7205	1.21
1	3664470	rs5772115	C	-	0.1889	0.189	1.436e-05	0.997	0.9994	0.1559	0.7363	1.357
1	3664563	rs875233	T	C	0.3723	0.3478	0.7173	0.397	1.112	0.1253	0.8698	1.421
1	3666876	rs74862930	A	C	0.06934	0.07347	0.06806	0.7942	0.9397	0.2384	0.5889	1.499
1	3668567	rs74224226	C	T	0.07299	0.0754	0.02271	0.8802	0.9655	0.2328	0.6117	1.524
1	3670136	Affx-9543650	G	A	0.3431	0.3293	0.2342	0.6284	1.064	0.1276	0.8283	1.366
1	3670941	rs3765696	T	C	0.1898	0.2013	0.2246	0.6356	0.9294	0.1545	0.6867	1.258
1	3673316	rs4648546	C	G	0.4816	0.492	0.1164	0.733	0.9593	0.1217	0.7558	1.218
1	3673458	Affx-9546895	G	A	0.05474	0.07804	2.059	0.1514	0.6842	0.2661	0.4062	1.153
1	3677541	rs1122723	A	G	0.281	0.2841	0.01291	0.9095	0.9848	0.1348	0.7562	1.282
1	3680453	rs3765705	G	A	0.1241	0.1201	0.04121	0.8391	1.038	0.1837	0.7241	1.488
1	3680660	rs3765706	G	A	0.2007	0.198	0.01322	0.9085	1.018	0.1512	0.7565	1.369
1	3685090	rs3765714	G	A	0.0292	0.06414	5.558	0.0184	0.4389	0.3593	0.217	0.8874
1	3686472	rs12033056	T	C	0.2299	0.2536	0.8063	0.3692	0.8788	0.1439	0.6628	1.165
1	3687383	rs3765721	T	C	0.3321	0.3246	0.07088	0.7901	1.035	0.1286	0.8043	1.332
1	3690956	rs3765730	G	A	0.3796	0.3897	0.1186	0.7305	0.9579	0.1248	0.75	1.223
1	3692481	rs1078687	A	G	0.4489	0.4122	1.517	0.2181	1.162	0.1218	0.915	1.475
1	3697206	rs10910013	C	T	0.0365	0.05389	1.62	0.203	0.665	0.3227	0.3532	1.252
1	3697256	rs78340412	T	C	0.08824	0.1086	1.163	0.2808	0.7941	0.2142	0.5218	1.208
1	3700458	rs5772119	A	-	0.3613	0.4052	2.178	0.14	0.8304	0.1261	0.6486	1.063
1	3705742	Affx-9586962	G	T	0.5401	0.465	6.187	0.01287	1.351	0.1215	1.065	1.715
1	3712099	Affx-9595298	G	A	0.5368	0.4559	7.14	0.00754	1.383	0.1219	1.089	1.756
1	3714318	rs76059942	C	T	0.08456	0.09187	0.1733	0.6772	0.9131	0.2185	0.5951	1.401
1	3718901	rs3765767	G	C	0.219	0.3141	11.46	0.0007121	0.6122	0.1464	0.4595	0.8157
1	3719066	Affx-9606001	T	C	0.2426	0.213	1.415	0.2342	1.184	0.1418	0.8963	1.563
1	3719417	Affx-9606395	G	A	0.2372	0.2092	1.29	0.256	1.175	0.1424	0.8891	1.554
1	3721049	rs2146658	G	T	0.5219	0.4518	5.407	0.02006	1.325	0.1213	1.044	1.68
1	3722110	rs1801174	T	C	0.5438	0.4749	5.187	0.02276	1.318	0.1216	1.038	1.673
1	3724138	rs80249931	C	G	0.07664	0.05812	1.705	0.1916	1.345	0.2279	0.8606	2.102
1	3729727	Affx-9620550	G	A	0.2263	0.2869	4.899	0.02688	0.7269	0.1447	0.5474	0.9653
1	3732998	rs9662633	G	A	0.2372	0.2469	0.1384	0.7099	0.9484	0.1424	0.7175	1.254
1	3734467	rs12562437	C	T	0.2226	0.2415	0.531	0.4662	0.8994	0.1456	0.6761	1.196
1	3738887	rs3838970	G	-	0.2263	0.2457	0.5571	0.4554	0.8976	0.1447	0.6759	1.192
1	3743178	Affx-9636362	C	T	0.2263	0.2455	0.5445	0.4606	0.8987	0.1447	0.6768	1.194
1	3746281	rs3737589	A	G	0.2737	0.2983	0.7877	0.3748	0.8865	0.1358	0.6793	1.157
1	3746564	rs3737591	G	A	0.0438	0.05023	0.2364	0.6268	0.8661	0.2959	0.485	1.547
1	3754089	rs149705892	TGTC	-	0.2336	0.2603	1.008	0.3153	0.8662	0.1431	0.6543	1.147
1	3763769	rs75853003	C	T	0.1058	0.1274	1.14	0.2857	0.8108	0.1968	0.5513	1.192
1	3764165	rs1181877	C	T	0.2059	0.1919	0.3429	0.5582	1.092	0.1504	0.8133	1.466
1	3765117	rs1181876	G	A	0.3321	0.2851	2.954	0.08569	1.247	0.1286	0.969	1.604
1	3765506	Affx-9664175	A	C	0.365	0.3143	3.242	0.07177	1.254	0.1258	0.9797	1.604
1	3773833	rs76140795	A	G	0.07664	0.0864	0.3287	0.5664	0.8777	0.2276	0.5618	1.371
1	3779972	rs3737593	A	G	0.1569	0.1335	1.294	0.2553	1.208	0.1666	0.8717	1.675
1	3784560	rs80020130	G	A	0.1168	0.09847	1.029	0.3104	1.211	0.1887	0.8363	1.752
1	3787146	rs2253143	G	A	0.3358	0.2834	3.681	0.05503	1.278	0.1283	0.9941	1.644
1	3799904	rs79289503	G	A	0.1533	0.1301	1.292	0.2556	1.21	0.1682	0.8704	1.683
1	3803650	rs117275297	G	A	0.02555	0.0532	4.148	0.04168	0.4666	0.3834	0.2201	0.9892
1	3816143	rs6702935	C	T	0.4927	0.4425	2.786	0.0951	1.224	0.1212	0.965	1.552
1	3828629	rs6659702	T	C	0.208	0.1705	2.714	0.09949	1.278	0.1493	0.9538	1.712
1	3829920	rs2275829	T	C	0.09124	0.09078	0.0006928	0.979	1.006	0.2104	0.6658	1.519
1	3839311	rs1891939	T	G	0.5547	0.4879	4.874	0.02727	1.308	0.1219	1.03	1.661
1	3854172	rs4582731	T	C	0.3467	0.317	1.107	0.2926	1.143	0.1273	0.8908	1.467
1	3854236	Affx-9781805	G	A	0.2117	0.1759	2.398	0.1215	1.258	0.1483	0.9403	1.682
1	3866714	Affx-9796900	A	C	0.3905	0.3947	0.01964	0.8885	0.9827	0.1242	0.7705	1.254
1	3867339	rs117488799	C	T	0.1496	0.1197	2.31	0.1286	1.294	0.1699	0.9273	1.805
1	3870416	rs141048570	G	-	0.1642	0.1563	0.1308	0.7176	1.061	0.1635	0.77	1.462
1	3871935	rs12731872	A	G	0.1471	0.1459	0.002814	0.9577	1.009	0.1717	0.7208	1.413
1	3873250	rs66849805	A	C	0.1022	0.1257	1.37	0.2418	0.7918	0.1999	0.5352	1.172
1	3873437	rs35371895	C	T	0.1752	0.1761	0.001419	0.97	0.994	0.1593	0.7274	1.358
1	3875746	rs36081432	C	T	0.07721	0.07136	0.1392	0.709	1.089	0.2278	0.6966	1.701
1	3879978	Affx-9814214	G	A	0.3787	0.38	0.002012	0.9642	0.9944	0.1253	0.7778	1.271
1	3881485	rs4073323	A	G	0.3796	0.3793	5.219e-05	0.9942	1.001	0.1248	0.7837	1.278
1	3883678	rs3205087	A	G	0.3285	0.3119	0.3496	0.5543	1.079	0.129	0.8382	1.39
1	3885264	rs10909818	G	A	0.3905	0.366	0.7074	0.4003	1.11	0.1242	0.8703	1.416
1	3898178	rs6658198	C	T	0.3942	0.4057	0.1507	0.6979	0.953	0.1239	0.7475	1.215
1	3902760	rs6672335	A	G	0.2904	0.252	2.124	0.145	1.215	0.1339	0.9346	1.58
1	3908961	rs35383955	C	T	0.1642	0.1787	0.3887	0.533	0.9031	0.1635	0.6556	1.244
1	3914992	rs34803434	G	A	0.2482	0.2065	2.893	0.08898	1.269	0.1403	0.9638	1.67
1	3916039	rs74604895	G	A	0.1533	0.1614	0.1329	0.7155	0.9406	0.1681	0.6765	1.308
1	3918975	rs78666115	A	C	0.1752	0.2016	1.183	0.2767	0.8411	0.1593	0.6155	1.149
1	3924314	Affx-9868552	G	A	0.4599	0.4244	1.404	0.2361	1.155	0.1215	0.91	1.465
1	3924464	rs35314156	C	G	0.4197	0.4109	0.08732	0.7676	1.037	0.1227	0.8152	1.319
1	3928040	rs75037339	C	A	0.1168	0.1645	4.516	0.03359	0.6717	0.1885	0.4643	0.9719
1	3935585	rs80309618	C	T	0.1277	0.1534	1.385	0.2392	0.8081	0.1814	0.5663	1.153
1	3935713	rs72640988	G	A	0.1058	0.1156	0.2527	0.6152	0.9058	0.1969	0.6159	1.332
1	3935847	rs61770398	T	C	0.2774	0.2544	0.7576	0.3841	1.125	0.1353	0.8629	1.467
1	3936075	rs75063628	T	C	0.1241	0.107	0.8312	0.3619	1.182	0.1838	0.8246	1.695
1	3937641	rs150781352	T	-	0.1095	0.1362	1.653	0.1986	0.7799	0.1939	0.5333	1.14
1	3938521	rs12031934	G	A	0.09124	0.1238	2.665	0.1026	0.7107	0.2102	0.4707	1.073
1	3940897	rs61156287	C	A	0.2847	0.2567	1.114	0.2913	1.152	0.1343	0.8855	1.499
1	3942540	rs28438555	T	C	0.3175	0.3091	0.0908	0.7632	1.04	0.1301	0.8059	1.342
1	3942760	rs61770400	C	T	0.08394	0.05462	4.527	0.03336	1.586	0.2187	1.033	2.435
1	3942898	rs10915568	G	A	0.1825	0.2135	1.567	0.2106	0.8221	0.1568	0.6046	1.118
1	3942994	Affx-35302402	T	G	0.1606	0.1773	0.5201	0.4708	0.8879	0.1649	0.6426	1.227
1	3945658	rs7513058	A	G	0.1912	0.2194	1.26	0.2616	0.8409	0.1546	0.6211	1.138
1	3946728	rs7551771	C	T	0.2426	0.2811	1.978	0.1596	0.8195	0.1418	0.6207	1.082
1	3946948	Affx-9967102	A	G	0.1971	0.2324	1.908	0.1672	0.8107	0.1522	0.6016	1.093
1	3947498	rs10737395	C	A	0.05839	0.06157	0.04757	0.8273	0.9452	0.2583	0.5698	1.568
1	3947992	Affx-9968518	A	G	0.2883	0.2435	2.968	0.08491	1.259	0.1338	0.9683	1.636
1	3949333	rs146737652	-	C	0.09124	0.08949	0.01029	0.9192	1.022	0.2104	0.6764	1.543
1	3949795	rs4654481	C	T	0.4781	0.498	0.433	0.5105	0.9233	0.1213	0.728	1.171
1	3950683	rs4654482	G	A	0.4926	0.4668	0.7259	0.3942	1.109	0.1216	0.8739	1.408
1	3954031	rs10915433	T	C	0.1022	0.07732	2.358	0.1246	1.358	0.2001	0.9175	2.011
1	3955322	rs6681347	T	C	0.2518	0.2113	2.684	0.1013	1.256	0.1396	0.9556	1.652
1	3955901	rs10915440	T	C	0.1022	0.07647	2.548	0.1104	1.375	0.2001	0.9285	2.035
1	3956975	rs79967430	C	A	0.1058	0.07961	2.554	0.11	1.368	0.197	0.93	2.013
1	3957077	rs7522140	T	C	0.2628	0.2192	3.025	0.08198	1.27	0.1377	0.9695	1.663
1	3957137	Affx-9980630	T	G	0.09926	0.07739	1.811	0.1784	1.314	0.2034	0.8818	1.958
1	3957978	rs115402422	A	G	0.0625	0.07313	0.451	0.5018	0.845	0.2511	0.5166	1.382
1	3961489	rs72850836	G	A	0.1752	0.1258	6.04	0.01399	1.476	0.1595	1.08	2.018
1	3963326	Affx-9988609	T	C	0.4964	0.4389	3.646	0.0562	1.26	0.1212	0.9934	1.597
1	3972702	rs57147548	C	T	0.1752	0.1298	4.968	0.02582	1.424	0.1595	1.042	1.947
1	3973999	rs12029788	T	C	0.3431	0.3266	0.3365	0.5619	1.077	0.1276	0.8385	1.383
1	3976893	rs78333027	C	T	0.2263	0.2855	4.692	0.03029	0.7318	0.1447	0.5511	0.9718
1	3994912	rs9426500	A	C	0.3723	0.3446	0.9254	0.3361	1.128	0.1253	0.8824	1.442
1	3995220	rs7413013	G	C	0.1898	0.1638	1.342	0.2467	1.196	0.1545	0.8833	1.619
1	3995718	rs4654554	G	C	0.07299	0.05737	1.228	0.2678	1.294	0.233	0.8194	2.043
1	3996204	rs79762816	C	T	0.1765	0.1344	4.11	0.04263	1.38	0.1596	1.009	1.887
1	3996296	rs7413578	A	G	0.5	0.4351	4.672	0.03067	1.298	0.1211	1.024	1.646
1	4001548	rs12045781	G	A	0.3139	0.3041	0.1218	0.727	1.047	0.1305	0.8104	1.352
1	4004377	rs79347929	G	T	0.1765	0.152	1.253	0.2629	1.195	0.1595	0.8743	1.634
1	4004972	rs12091143	T	C	0.09854	0.07769	1.651	0.1988	1.298	0.2034	0.8711	1.933
1	4010335	rs34994381	G	A	0.208	0.1968	0.2155	0.6425	1.072	0.1492	0.7999	1.436
1	4012933	rs143561455	-	T	0.1861	0.1603	1.348	0.2457	1.198	0.1557	0.8828	1.625
1	4016738	rs35326871	G	T	0.2059	0.1967	0.143	0.7053	1.058	0.1504	0.7883	1.421
1	4017231	rs10915596	T	G	0.5	0.4413	3.815	0.05079	1.266	0.1211	0.9986	1.606
1	4025444	rs4233266	A	G	0.2445	0.2293	0.3563	0.5506	1.088	0.1409	0.8252	1.434
1	4032503	rs4328052	T	C	0.2279	0.1814	3.951	0.04684	1.333	0.145	1.003	1.771
1	4044697	rs12036953	A	G	0.3066	0.3007	0.04531	0.8314	1.028	0.1314	0.7949	1.33
1	4047106	rs75864646	T	C	0.08759	0.1091	1.297	0.2548	0.784	0.2142	0.5153	1.193
1	4048222	rs4654402	T	C	0.5438	0.476	5.027	0.02495	1.312	0.1216	1.034	1.666
1	4049339	rs60034634	G	A	0.1642	0.1274	3.332	0.06795	1.347	0.1636	0.9772	1.856
1	4051127	rs12749761	G	A	0.07299	0.06053	0.7434	0.3886	1.222	0.233	0.7741	1.929
1	4052690	rs74827518	C	T	0.1423	0.1169	1.709	0.1911	1.254	0.1734	0.8925	1.762
1	4056544	Affx-10091017	C	T	0.1095	0.108	0.005928	0.9386	1.015	0.194	0.694	1.485
1	4059563	rs10799177	A	G	0.05109	0.06865	1.315	0.2514	0.7305	0.2749	0.4262	1.252
1	4060927	rs10915372	C	T	0.4307	0.4771	2.355	0.1249	0.8291	0.1223	0.6523	1.054
1	4063144	rs12044274	A	T	0.4562	0.484	0.8426	0.3587	0.8944	0.1216	0.7047	1.135
1	4068094	rs10915398	T	C	0.3796	0.3201	4.43	0.03532	1.3	0.1248	1.017	1.66
1	4071256	rs7537237	A	G	0.438	0.3824	3.566	0.05899	1.259	0.1221	0.9908	1.599
1	4074194	rs79674679	G	A	0.06569	0.06155	0.08115	0.7757	1.072	0.2445	0.6639	1.731
1	4079871	Affx-10094557	T	C	0.2336	0.2322	0.00279	0.9579	1.008	0.1432	0.7611	1.334
1	4085555	rs10915421	T	C	0.354	0.3717	0.3637	0.5465	0.9265	0.1267	0.7228	1.188
1	4085968	rs10915423	C	A	0.07664	0.08931	0.5382	0.4632	0.8464	0.2276	0.5418	1.322
1	4090969	rs76862005	C	A	0.1581	0.139	0.8246	0.3638	1.163	0.1667	0.839	1.613
1	4091089	rs79710051	C	T	0.05109	0.06675	1.074	0.3001	0.7528	0.2749	0.4392	1.29
1	4092868	rs4481820	C	A	0.06934	0.05239	1.576	0.2094	1.348	0.2386	0.8443	2.151
1	4093027	Affx-10096134	G	T	0.3713	0.3531	0.3926	0.5309	1.082	0.1258	0.8455	1.385
1	4098895	Affx-10097068	T	G	0.4854	0.4532	1.142	0.2851	1.138	0.1212	0.8975	1.443
1	4105963	Affx-10098281	C	A	0.1058	0.08079	2.299	0.1295	1.347	0.197	0.9153	1.981
1	4108825	Affx-10098684	A	C	0.08088	0.06598	0.9747	0.3235	1.246	0.2231	0.8046	1.929
1	4109493	rs12080309	T	C	0.2591	0.2766	0.4155	0.5192	0.9148	0.1382	0.6977	1.199
1	4109988	rs12077262	C	T	0.1277	0.113	0.5892	0.4427	1.149	0.1815	0.8053	1.64
1	4110189	rs7548756	C	A	0.4416	0.4526	0.1333	0.715	0.9564	0.122	0.7531	1.215
1	4111726	rs10492944	C	T	0.05474	0.07092	1.083	0.298	0.7587	0.2661	0.4504	1.278
1	4112557	rs16840780	C	T	0.1314	0.1614	1.812	0.1782	0.7861	0.1792	0.5532	1.117
1	4118930	rs115990293	G	A	0.1387	0.1602	0.9407	0.3321	0.8439	0.1752	0.5986	1.19
1	4122946	rs10915437	A	G	0.3869	0.3506	1.575	0.2095	1.169	0.1244	0.9159	1.491
1	4126249	rs6426389	T	C	0.3942	0.4499	3.419	0.06445	0.7956	0.1239	0.624	1.014
1	4127434	rs12083774	G	A	0.07664	0.06835	0.2938	0.5878	1.131	0.2278	0.724	1.768
1	4133491	rs12568266	G	A	0.2409	0.2755	1.636	0.2008	0.8345	0.1416	0.6322	1.101
1	4135477	rs10915444	C	T	0.3832	0.4467	4.441	0.03508	0.7697	0.1246	0.6029	0.9825
1	4140109	rs16840831	G	A	0.06934	0.06509	0.08083	0.7762	1.07	0.2385	0.6706	1.708
1	4143503	rs12096127	T	C	0.2482	0.283	1.632	0.2014	0.8362	0.1402	0.6353	1.101
1	4147283	rs6680278	C	T	0.2336	0.2705	1.889	0.1694	0.8217	0.1431	0.6207	1.088
1	4156802	Affx-10184964	C	T	0.04015	0.06047	1.986	0.1588	0.6498	0.3083	0.3551	1.189
1	4160815	rs72852607	G	T	0.08029	0.07043	0.4044	0.5248	1.152	0.223	0.7443	1.784
1	4162346	rs4654495	C	T	0.239	0.272	1.491	0.2221	0.8405	0.1425	0.6356	1.111
1	4163499	rs10915455	C	A	0.1095	0.1242	0.5438	0.4609	0.8668	0.1939	0.5927	1.268
1	4167574	rs4468133	G	A	0.5547	0.4804	6.027	0.01408	1.347	0.1219	1.061	1.711
1	4170403	rs10915459	T	C	0.09124	0.09503	0.0456	0.8309	0.9561	0.2103	0.6331	1.444
1	4171269	rs12073711	A	G	0.1095	0.1258	0.6577	0.4174	0.8546	0.1939	0.5844	1.25
1	4171947	Affx-10187102	G	A	0.09854	0.1023	0.04147	0.8386	0.9595	0.2032	0.6442	1.429
1	4172635	rs11580927	G	A	0.2243	0.2478	0.8049	0.3696	0.8775	0.1457	0.6595	1.168
1	4173668	rs6695120	T	C	0.1471	0.1687	0.9019	0.3423	0.8498	0.1716	0.6071	1.19
1	4174732	rs12743431	A	G	0.3431	0.3663	0.633	0.4263	0.9035	0.1276	0.7036	1.16
1	4174962	rs114669551	C	T	0.06934	0.06492	0.08794	0.7668	1.073	0.2385	0.6725	1.713
1	4178590	rs55641642	T	G	0.04745	0.06135	0.916	0.3385	0.7621	0.2848	0.4361	1.332
1	4178968	rs4654418	G	A	0.2243	0.2511	1.037	0.3086	0.8622	0.1457	0.648	1.147
1	4180367	Affx-10188034	G	A	0.2353	0.2387	0.0177	0.8942	0.9811	0.1433	0.7409	1.299
1	4194623	rs12143082	T	C	0.208	0.2366	1.235	0.2665	0.8474	0.1492	0.6325	1.135
1	4203003	rs4654510	G	T	0.09489	0.1053	0.314	0.5753	0.8907	0.2066	0.5941	1.335
1	4208191	rs35122589	C	T	0.3723	0.3363	1.575	0.2095	1.17	0.1253	0.9153	1.496
1	4211855	rs7553814	G	A	0.2993	0.3362	1.666	0.1969	0.8433	0.1323	0.6507	1.093
1	4217542	rs34834583	A	G	0.05556	0.06785	0.642	0.423	0.8082	0.2663	0.4796	1.362
1	4218271	rs4654513	A	C	0.2518	0.2763	0.8197	0.3653	0.8814	0.1395	0.6705	1.159
1	4219126	rs12116719	G	A	0.1752	0.1766	0.003926	0.95	0.9901	0.1593	0.7245	1.353
1	4220110	rs6657617	C	T	0.1691	0.1752	0.06965	0.7918	0.9581	0.1622	0.6972	1.317
1	4229875	rs71640915	C	T	0.05109	0.06019	0.3987	0.5277	0.8408	0.275	0.4905	1.441
1	4231202	Affx-10216142	C	T	0.4964	0.4811	0.254	0.6142	1.063	0.1211	0.8383	1.348
1	4234207	Affx-10221381	G	C	0.07299	0.09237	1.222	0.269	0.7737	0.2327	0.4903	1.221
1	4254300	rs16841032	T	C	0.1423	0.1551	0.3369	0.5616	0.9043	0.1733	0.6439	1.27
1	4255144	rs966321	G	T	0.4088	0.3735	1.447	0.2289	1.16	0.1232	0.9108	1.476
1	4256724	rs964715	T	C	0.4197	0.3928	0.8255	0.3636	1.118	0.1227	0.8789	1.422
1	4257191	Affx-10254565	C	T	0.3504	0.3534	0.01091	0.9168	0.9868	0.127	0.7694	1.266
1	4267575	Affx-10269602	C	T	0.2593	0.2282	1.468	0.2256	1.184	0.1393	0.9009	1.555
1	4274541	rs2898791	C	A	0.4234	0.411	0.1731	0.6774	1.052	0.1226	0.8276	1.338
1	4278352	rs74049149	A	C	0.2226	0.2532	1.35	0.2453	0.8446	0.1456	0.6349	1.123
1	4281783	Affx-10288306	C	T	0.3723	0.4157	2.121	0.1453	0.8334	0.1253	0.6519	1.065
1	4282975	rs16838542	A	G	0.146	0.1598	0.3878	0.5334	0.8987	0.1715	0.6422	1.258
1	4300661	rs12747142	T	C	0.05839	0.09301	3.878	0.04893	0.6048	0.2581	0.3647	1.003
1	4301475	rs513096	A	G	0.4596	0.4399	0.4256	0.5142	1.083	0.122	0.8525	1.375
1	4303586	rs5772148	-	T	0.2372	0.2153	0.777	0.3781	1.134	0.1424	0.8575	1.499
1	4307862	rs1817914	C	T	0.1204	0.1339	0.4256	0.5142	0.8858	0.1861	0.6151	1.276
1	4307920	rs2934983	A	G	0.3504	0.334	0.328	0.5669	1.075	0.127	0.8385	1.379
1	4307966	rs1817913	A	G	0.4449	0.4528	0.06947	0.7921	0.9683	0.1223	0.7618	1.231
1	4310014	rs1495239	C	T	0.2883	0.2907	0.007636	0.9304	0.9884	0.1337	0.7605	1.285
1	4310325	Affx-10324859	A	G	0.1949	0.1914	0.02068	0.8857	1.022	0.1535	0.7567	1.381
1	4311889	rs12132314	C	T	0.1241	0.133	0.188	0.6646	0.9235	0.1837	0.6443	1.324
1	4316768	rs56762609	-	A	0.1213	0.1279	0.1052	0.7457	0.9414	0.1862	0.6536	1.356
1	4320135	rs1874269	T	C	0.5	0.5001	1.47e-05	0.9969	0.9995	0.1211	0.7883	1.267
1	4320284	rs2411741	A	C	0.07299	0.077	0.06156	0.804	0.9439	0.2328	0.598	1.49
1	4323678	rs79973051	A	G	0.04015	0.05311	0.9122	0.3395	0.7457	0.3084	0.4074	1.365
1	4323996	rs351606	C	T	0.1569	0.1983	2.932	0.08684	0.7527	0.1665	0.5432	1.043
1	4325119	rs351610	C	T	0.3869	0.3968	0.1118	0.7381	0.9593	0.1244	0.7518	1.224
1	4330372	rs10915515	T	C	0.4526	0.4148	1.6	0.2059	1.166	0.1217	0.9188	1.48
1	4334960	rs12046130	G	A	0.1471	0.1245	1.267	0.2603	1.213	0.1717	0.8663	1.698
1	4337468	rs684965	A	G	0.4234	0.3917	1.145	0.2846	1.14	0.1226	0.8966	1.45
1	4346675	rs556511	G	A	0.1569	0.1365	0.9666	0.3255	1.178	0.1666	0.8497	1.632
1	4346973	rs628678	C	T	0.06934	0.06921	8.04e-05	0.9928	1.002	0.2384	0.628	1.599
1	4348380	rs79099871	C	T	0.1131	0.1676	5.796	0.01607	0.6338	0.1911	0.4358	0.9217
1	4349436	Affx-10375342	T	C	0.5146	0.4606	3.201	0.07358	1.242	0.1212	0.9791	1.575
1	4360348	Affx-10389166	T	G	0.2482	0.2229	1.007	0.3155	1.151	0.1403	0.8744	1.515
1	4361300	rs76200659	G	A	0.1204	0.1011	1.116	0.2907	1.217	0.1862	0.8449	1.753
1	4364142	rs56775247	A	G	0.2169	0.2846	6.089	0.0136	0.6964	0.1474	0.5216	0.9297
1	4367023	Affx-10397849	G	A	0.1642	0.1379	1.583	0.2083	1.228	0.1636	0.8912	1.692
1	4367502	Affx-10398461	C	T	0.3577	0.323	1.5	0.2207	1.167	0.1264	0.9111	1.495
1	4374235	rs61283285	C	A	0.4706	0.4198	2.864	0.09059	1.228	0.1218	0.9676	1.56
1	4384479	rs239339	G	T	0.06204	0.06795	0.1503	0.6982	0.9073	0.251	0.5547	1.484
1	4387879	Affx-10425439	C	A	0.5109	0.4585	3.016	0.08244	1.234	0.1212	0.9729	1.564
1	4389144	rs72632736	A	G	0.1095	0.09537	0.6296	0.4275	1.166	0.1941	0.7973	1.706
1	4409808	Affx-10450891	T	G	0.07664	0.06275	0.8936	0.3445	1.24	0.2278	0.7933	1.938
1	4409864	rs6687736	C	T	0.1095	0.09665	0.5139	0.4734	1.149	0.194	0.7856	1.681
1	4423527	rs12025904	G	A	0.4706	0.4295	1.863	0.1723	1.181	0.1218	0.9299	1.499
1	4426462	rs2035010	G	A	0.06934	0.07179	0.02455	0.8755	0.9633	0.2384	0.6037	1.537
1	4426850	rs34696074	G	-	0.2299	0.2043	1.096	0.2951	1.163	0.144	0.8767	1.542
1	4428719	rs12029910	A	G	0.4854	0.4449	1.811	0.1784	1.177	0.1212	0.9281	1.493
1	4431385	rs10915534	C	T	0.04745	0.05327	0.1836	0.6683	0.8852	0.2848	0.5065	1.547
1	4437253	rs77633111	A	G	0.06569	0.07294	0.2116	0.6455	0.8937	0.2444	0.5535	1.443
1	4438424	rs3059111	-	GAGCTA	0.08759	0.1037	0.7621	0.3827	0.8297	0.2142	0.5453	1.262
1	4443042	rs12127881	C	T	0.05839	0.05497	0.06142	0.8043	1.066	0.2584	0.6425	1.769
1	4443844	rs705682	A	G	0.208	0.2647	4.503	0.03384	0.7296	0.1492	0.5447	0.9774
1	4444140	rs706143	A	G	0.2664	0.3216	3.807	0.05102	0.7661	0.137	0.5857	1.002
1	4449319	rs2054270	A	C	0.3613	0.4139	3.108	0.07793	0.8011	0.1261	0.6257	1.026
1	4452367	rs78295089	A	G	0.05839	0.056	0.02961	0.8634	1.045	0.2583	0.6301	1.735
1	4459809	rs34301403	T	-	0.2409	0.2461	0.04065	0.8402	0.9718	0.1416	0.7363	1.283
1	4461676	rs619729	C	T	0.2226	0.2272	0.03244	0.8571	0.9741	0.1456	0.7323	1.296
1	4469838	rs718644	G	A	0.06934	0.07521	0.135	0.7133	0.9162	0.2384	0.5742	1.462
1	4481490	rs61771193	G	A	0.1788	0.1752	0.02555	0.873	1.026	0.1581	0.7524	1.398
1	4499841	rs4654438	C	T	0.1825	0.1877	0.0486	0.8255	0.966	0.1568	0.7104	1.314
1	4505430	rs4654550	C	T	0.2721	0.2161	4.996	0.02541	1.356	0.1367	1.037	1.772
1	4505846	rs10753381	T	C	0.1569	0.1511	0.07123	0.7896	1.045	0.1665	0.7543	1.449
1	4510216	rs16839175	T	C	0.2664	0.2149	4.281	0.03853	1.327	0.1371	1.014	1.736
1	4511184	rs78887606	G	A	0.07664	0.05541	2.343	0.1259	1.415	0.2279	0.9052	2.212
1	4513929	Affx-10581170	T	C	0.1176	0.1275	0.237	0.6264	0.9123	0.1887	0.6303	1.32
1	4516585	rs76978141	G	A	0.06204	0.05255	0.4929	0.4826	1.193	0.2512	0.7289	1.951
1	4522036	rs57010025	C	T	0.2664	0.2129	4.649	0.03107	1.342	0.1371	1.026	1.756
1	4523913	rs76210017	A	G	0.2044	0.2287	0.9146	0.3389	0.8663	0.1502	0.6454	1.163
1	4530490	rs241233	T	C	0.427	0.3907	1.509	0.2193	1.162	0.1225	0.9142	1.477
1	4544044	rs241215	T	A	0.3212	0.2865	1.603	0.2055	1.178	0.1297	0.9137	1.52
1	4546132	rs241219	T	C	0.3613	0.3266	1.493	0.2218	1.166	0.1261	0.911	1.493
1	4546232	rs80089004	A	G	0.2299	0.2613	1.389	0.2386	0.8442	0.1439	0.6367	1.119
1	4552642	rs57315980	GGA	-	0.2299	0.1738	5.961	0.01463	1.419	0.144	1.07	1.882
1	4554762	rs241257	C	T	0.1423	0.146	0.02857	0.8658	0.9711	0.1734	0.6914	1.364
1	4555874	rs72852789	G	T	0.219	0.1643	5.922	0.01495	1.426	0.1466	1.07	1.9
1	4564366	rs59884045	G	A	0.135	0.1301	0.05969	0.807	1.044	0.1772	0.7378	1.478
1	4567422	rs241274	A	C	0.1569	0.1438	0.3795	0.5379	1.108	0.1666	0.7994	1.536
1	4568639	Affx-10650907	C	T	0.1241	0.1099	0.5645	0.4525	1.148	0.1838	0.8007	1.646
1	4572768	Affx-10655875	A	C	0.1095	0.09833	0.3828	0.5361	1.127	0.194	0.7708	1.649
1	4573162	rs241210	G	T	0.2647	0.2406	0.8605	0.3536	1.136	0.1378	0.8673	1.489
1	4573494	rs6673089	A	G	0.3869	0.3559	1.139	0.2859	1.142	0.1244	0.8948	1.457
1	4580842	rs1024139	C	T	0.4416	0.4021	1.767	0.1837	1.176	0.122	0.9258	1.493
1	4581682	Affx-10666231	A	G	0.2847	0.2818	0.01148	0.9147	1.014	0.1342	0.7798	1.32
1	4583422	rs12135678	T	C	0.3869	0.3455	2.059	0.1513	1.195	0.1244	0.9366	1.525
1	4584147	rs588861	A	G	0.2153	0.2148	0.0004439	0.9832	1.003	0.1474	0.7515	1.339
1	4586903	rs532259	T	C	0.2185	0.2205	0.00614	0.9375	0.9885	0.1477	0.7401	1.32
1	4588765	rs2176113	C	T	0.1788	0.2245	3.267	0.07069	0.7523	0.158	0.552	1.025
1	4602348	rs537761	C	A	0.2153	0.2083	0.08051	0.7766	1.043	0.1474	0.7811	1.392
1	4604554	rs164783	A	C	0.2737	0.2865	0.2176	0.6408	0.9386	0.1358	0.7192	1.225
1	4608610	rs3896439	G	A	0.3869	0.3456	2.049	0.1523	1.195	0.1244	0.9362	1.524
1	4617027	rs2411887	C	T	0.4015	0.4103	0.08736	0.7676	0.9641	0.1236	0.7568	1.228
1	4618277	rs78093327	G	A	0.2815	0.2858	0.02486	0.8747	0.9788	0.1357	0.7503	1.277
1	4622455	rs11802858	T	C	0.06569	0.06035	0.1374	0.7109	1.095	0.2445	0.6779	1.768
1	4624245	rs6674936	T	C	0.3759	0.3926	0.3165	0.5737	0.9321	0.1251	0.7295	1.191
1	4632465	Affx-10730483	A	G	0.4343	0.452	0.3435	0.5578	0.9309	0.1222	0.7326	1.183
1	4633470	rs79870916	A	G	0.08394	0.0912	0.1731	0.6774	0.9132	0.2184	0.5952	1.401
1	4636793	rs79001594	C	T	0.05474	0.05477	4.617e-06	0.9983	0.9994	0.2663	0.5931	1.684
1	4641198	rs10915575	T	C	0.3175	0.3052	0.1944	0.6593	1.059	0.1301	0.8206	1.367
1	4643287	rs58520355	A	G	0.09191	0.09362	0.009275	0.9233	0.9799	0.2104	0.6488	1.48
1	4645871	rs7533451	G	A	0.2226	0.2038	0.5925	0.4415	1.119	0.1456	0.8408	1.488
1	4646695	rs12125737	C	T	0.3309	0.3414	0.1333	0.7151	0.9539	0.1292	0.7405	1.229
1	4648102	rs4654454	T	C	0.2701	0.2789	0.1057	0.7451	0.9566	0.1364	0.7322	1.25
1	4652381	rs74950234	G	T	0.09124	0.08718	0.05659	0.812	1.051	0.2104	0.6961	1.588
1	4657022	rs142396152	C	T	0.05474	0.05334	0.01058	0.9181	1.028	0.2663	0.6099	1.732
1	4657280	rs900501	T	C	0.09854	0.09753	0.00314	0.9553	1.011	0.2032	0.6791	1.506
1	4662604	rs139401940	C	T	0.0438	0.07388	3.612	0.05738	0.5742	0.2957	0.3216	1.025
1	4664074	rs77390929	A	G	0.1788	0.1473	2.149	0.1427	1.26	0.1581	0.9244	1.718
1	4671868	rs11587129	G	A	0.438	0.4599	0.5308	0.4663	0.9149	0.1221	0.7202	1.162
1	4673295	rs4654455	T	C	0.2701	0.2933	0.7082	0.4	0.8916	0.1364	0.6824	1.165
1	4677633	Affx-10785585	G	A	0.2409	0.2379	0.01368	0.9069	1.017	0.1417	0.7702	1.342
1	4678728	rs59390834	G	A	0.2409	0.2167	0.9355	0.3334	1.147	0.1417	0.8687	1.514
1	4686570	Affx-10795976	C	T	0.05882	0.08166	1.884	0.1699	0.7029	0.2582	0.4237	1.166
1	4686576	rs10915587	T	C	0.4672	0.4759	0.08389	0.7721	0.9655	0.1214	0.761	1.225
1	4689953	Affx-10800427	G	C	0.135	0.1338	0.003812	0.9508	1.011	0.1772	0.7143	1.431
1	4691935	rs16839469	G	A	0.2518	0.1993	4.706	0.03006	1.352	0.1396	1.029	1.778
1	4693041	rs16839471	T	C	0.05474	0.06976	0.9481	0.3302	0.7723	0.2661	0.4584	1.301
1	4693729	rs145399909	T	G	0.09854	0.0797	1.317	0.2511	1.262	0.2033	0.8473	1.88
1	4696541	Affx-10808108	A	G	0.3212	0.3626	2.025	0.1547	0.8317	0.1297	0.645	1.072
1	4698109	rs2071997	A	G	0.2591	0.2762	0.3973	0.5285	0.9166	0.1382	0.6991	1.202
1	4703199	Affx-35303392	G	A	0.08759	0.07496	0.6267	0.4286	1.185	0.2143	0.7783	1.803
1	4705895	rs10915592	T	C	0.1825	0.1647	0.6249	0.4292	1.132	0.1569	0.8323	1.539
1	4709765	Affx-10822518	G	T	0.09489	0.07305	1.918	0.1661	1.33	0.2068	0.887	1.995
1	4710005	rs12760917	C	T	0.4779	0.4921	0.2156	0.6424	0.9451	0.1217	0.7445	1.2
1	4712657	Affx-10826220	G	A	0.2153	0.2312	0.3868	0.534	0.9125	0.1473	0.6836	1.218
1	4715768	rs3766957	G	A	0.281	0.2755	0.0414	0.8388	1.028	0.1348	0.7892	1.338
1	4716914	rs3753696	G	A	0.1752	0.1913	0.4568	0.4991	0.898	0.1593	0.6571	1.227
1	4723295	rs12085854	C	T	0.1314	0.1428	0.2923	0.5888	0.9077	0.1793	0.6388	1.29
1	4723640	rs12407501	G	A	0.5182	0.4946	0.6088	0.4352	1.099	0.1212	0.8667	1.394
1	4728294	rs3766962	C	T	0.1679	0.1546	0.3695	0.5433	1.104	0.1621	0.8032	1.516
1	4729525	rs732801	A	G	0.3175	0.3466	1.019	0.3128	0.877	0.1301	0.6796	1.132
1	4729914	rs3830167	C	T	0.1131	0.1108	0.01466	0.9036	1.023	0.1912	0.7035	1.489
1	4735354	rs446529	T	C	0.1971	0.1827	0.3757	0.5399	1.098	0.1523	0.8145	1.48
1	4744686	Affx-10866209	A	G	0.09124	0.1061	0.631	0.427	0.8463	0.2103	0.5605	1.278
1	4745374	Affx-10867076	A	G	0.2628	0.2808	0.4378	0.5082	0.913	0.1376	0.6972	1.196
1	4746813	rs72638897	C	T	0.06569	0.05266	0.9271	0.3356	1.265	0.2446	0.7831	2.043
1	4753011	rs448221	T	C	0.08394	0.07805	0.1315	0.7168	1.082	0.2185	0.7054	1.661
1	4759743	Affx-10883890	T	C	0.2721	0.2979	0.8658	0.3521	0.8807	0.1366	0.6739	1.151
1	4764123	rs12062212	G	A	0.3905	0.3622	0.9436	0.3314	1.128	0.1242	0.8844	1.439
1	4773438	rs3766977	G	T	0.4088	0.3861	0.5887	0.4429	1.099	0.1232	0.8633	1.399
1	4774791	rs397852	C	T	0.5146	0.4983	0.2882	0.5913	1.067	0.1212	0.8416	1.353
1	4776061	rs394594	A	G	0.4745	0.4748	0.0001319	0.9908	0.9986	0.1213	0.7873	1.267
1	4777321	rs36055235	A	G	0.4154	0.3865	0.9572	0.3279	1.128	0.1234	0.8859	1.437
1	4780908	rs74338215	G	A	0.1752	0.1344	3.9	0.0483	1.368	0.1594	1.001	1.87
1	4787785	rs4654460	G	A	0.06569	0.09713	3.076	0.07944	0.6536	0.2443	0.4049	1.055
1	4792687	rs7520826	A	G	0.0438	0.06705	2.36	0.1245	0.6373	0.2957	0.357	1.138
1	4793628	Affx-10926333	T	C	0.05839	0.1016	5.582	0.01815	0.5485	0.258	0.3308	0.9095
1	4795464	Affx-10928386	C	T	0.2591	0.2823	0.7215	0.3956	0.8893	0.1382	0.6782	1.166
1	4796238	rs140298846	G	T	0.05839	0.0633	0.1108	0.7392	0.9176	0.2583	0.5531	1.522
1	4796871	rs760816	G	A	0.3869	0.3832	0.01558	0.9007	1.016	0.1244	0.7959	1.296
1	4799248	rs10158511	T	C	0.3613	0.3501	0.1496	0.6989	1.05	0.1261	0.8201	1.344
1	4803345	rs117577370	T	C	0.1324	0.1034	2.444	0.118	1.323	0.1795	0.9304	1.881
1	4805798	rs10429868	G	A	0.261	0.2799	0.4797	0.4885	0.9086	0.1384	0.6927	1.192
1	4816303	rs72850508	C	T	0.2022	0.1808	0.8389	0.3597	1.149	0.1514	0.8537	1.545
1	4825893	rs118124185	T	C	0.1642	0.1629	0.003721	0.9514	1.01	0.1635	0.7331	1.392
1	4829528	rs10915622	C	A	0.365	0.358	0.05829	0.8092	1.031	0.1258	0.8056	1.319
1	4834740	Affx-10979405	C	T	0.3613	0.3559	0.03512	0.8513	1.024	0.1261	0.7997	1.311
1	4837901	rs117167590	C	T	0.08759	0.08052	0.1839	0.668	1.096	0.2143	0.7203	1.668
1	4841992	rs150498500	G	A	0.05109	0.05299	0.0196	0.8887	0.9622	0.2751	0.5612	1.65
1	4849748	rs7543326	T	C	0.354	0.3587	0.02651	0.8707	0.9796	0.1267	0.7642	1.256
1	4851238	rs35269072	-	A	0.2737	0.2727	0.001415	0.97	1.005	0.1359	0.7702	1.312
1	4867738	rs10915644	C	T	0.3162	0.3373	0.5412	0.4619	0.9083	0.1307	0.703	1.174
1	4868127	Affx-11019964	T	G	0.5182	0.4943	0.6261	0.4288	1.101	0.1212	0.8679	1.396
1	4872384	Affx-11025047	T	G	0.3869	0.4258	1.689	0.1937	0.8509	0.1244	0.6669	1.086
1	4874792	rs11810903	C	T	0.365	0.3688	0.01742	0.895	0.9835	0.1258	0.7686	1.259
1	4878927	rs12410393	A	C	0.06934	0.06964	0.0003596	0.9849	0.9955	0.2384	0.6239	1.589
1	4880927	Affx-11036013	C	A	0.09191	0.08922	0.02416	0.8765	1.033	0.2104	0.684	1.561
1	4889739	Affx-11047066	C	T	0.08759	0.06699	1.848	0.174	1.337	0.2144	0.8783	2.035
1	4891850	rs1544061	A	G	0.3566	0.3463	0.1284	0.7201	1.047	0.1269	0.816	1.342
1	4894686	rs12025356	G	A	0.146	0.16	0.3997	0.5273	0.8973	0.1715	0.6411	1.256
1	4895678	rs75147391	A	G	0.135	0.1307	0.04583	0.8305	1.039	0.1772	0.7338	1.47
1	4900851	rs1998542	A	G	0.3394	0.3296	0.12	0.729	1.045	0.1279	0.8135	1.343
1	4905571	rs4654468	T	C	0.3796	0.3757	0.01733	0.8953	1.017	0.1248	0.796	1.298
1	4908353	rs79024075	G	C	0.07299	0.0714	0.01041	0.9187	1.024	0.2329	0.6488	1.616
1	4923738	rs4141867	C	T	0.4081	0.4152	0.05695	0.8114	0.9709	0.1237	0.7619	1.237
1	4928821	rs6667349	A	G	0.146	0.1587	0.3305	0.5654	0.9061	0.1715	0.6474	1.268
1	4931882	rs2411957	C	A	0.4124	0.406	0.04644	0.8294	1.027	0.123	0.8068	1.307
1	4934966	rs12049256	C	T	0.4635	0.4587	0.02577	0.8725	1.02	0.1215	0.8037	1.294
1	4936601	rs12037632	T	C	0.2044	0.2103	0.05842	0.809	0.9643	0.1502	0.7184	1.294
1	4937303	rs9426467	A	G	0.3613	0.3742	0.1921	0.6612	0.9462	0.1261	0.7391	1.212
1	4941428	rs10915295	T	G	0.04745	0.05221	0.125	0.7237	0.9042	0.2849	0.5174	1.58
1	4941993	Affx-11113713	T	G	0.3504	0.3489	0.002554	0.9597	1.006	0.127	0.7847	1.291
1	4942110	rs12041887	A	G	0.1168	0.1137	0.02533	0.8736	1.03	0.1886	0.712	1.491
1	4942397	rs6426367	G	T	0.3102	0.3617	3.126	0.07704	0.7938	0.1309	0.6141	1.026
1	4949189	rs7413385	A	G	0.3162	0.3454	1.022	0.312	0.8763	0.1307	0.6782	1.132
1	4952041	rs7544541	G	A	0.3212	0.346	0.7419	0.3891	0.8943	0.1297	0.6936	1.153
1	4952241	rs10915298	G	A	0.281	0.2628	0.4656	0.495	1.096	0.1348	0.8418	1.428
1	4955995	rs12022383	A	C	0.2537	0.2147	2.431	0.119	1.243	0.1398	0.9451	1.635
1	4958258	rs9426470	A	C	0.5109	0.5003	0.1243	0.7244	1.044	0.1212	0.823	1.323
1	4961140	rs10799145	T	G	0.4088	0.4312	0.5615	0.4536	0.9118	0.1232	0.7162	1.161
1	4963370	Affx-11141615	G	A	0.2518	0.2334	0.5154	0.4728	1.105	0.1396	0.8408	1.453
1	4963626	rs149576975	-	A	0.09124	0.06555	2.93	0.08693	1.431	0.2105	0.9473	2.162
1	4964450	rs72635306	T	G	0.06569	0.0638	0.0163	0.8984	1.032	0.2445	0.6389	1.666
1	4965526	rs74054014	G	A	0.05839	0.06684	0.3119	0.5765	0.8658	0.2582	0.5219	1.436
1	4966693	Affx-11145568	A	C	0.4161	0.4536	1.551	0.213	0.8582	0.1229	0.6745	1.092
1	4966799	Affx-11145711	T	C	0.05474	0.05776	0.04566	0.8308	0.9447	0.2662	0.5606	1.592
1	4969471	rs12025571	C	A	0.4453	0.4155	0.9934	0.3189	1.129	0.1219	0.8892	1.434
1	4972077	rs10753344	T	C	0.1642	0.1521	0.3131	0.5758	1.096	0.1635	0.7953	1.51
1	4975877	rs6665175	C	T	0.2664	0.2796	0.2333	0.6291	0.936	0.137	0.7156	1.224
1	4978033	rs6666618	A	C	0.2044	0.1712	2.113	0.146	1.244	0.1503	0.9264	1.67
1	4979323	rs78713035	G	C	0.07299	0.06978	0.04324	0.8353	1.05	0.2329	0.665	1.657
1	4986950	Affx-11171709	C	T	0.08029	0.1127	2.86	0.09083	0.6876	0.2227	0.4444	1.064
1	4988874	Affx-11173912	C	A	0.07299	0.06133	0.6434	0.4225	1.205	0.233	0.7634	1.903
1	4991245	rs7367766	T	G	0.09489	0.1129	0.8855	0.3467	0.8236	0.2066	0.5493	1.235
1	4997165	Affx-11185796	G	A	0.4672	0.4505	0.3037	0.5816	1.069	0.1214	0.8428	1.356
1	5000624	rs10158116	C	T	0.1606	0.172	0.2507	0.6165	0.9207	0.165	0.6664	1.272
1	5012235	rs1870516	C	T	0.4416	0.4156	0.7573	0.3842	1.112	0.122	0.8755	1.412
1	5014577	rs35292186	A	G	0.2226	0.2497	1.069	0.3012	0.8604	0.1456	0.6468	1.144
1	5021113	rs898337	A	G	0.4635	0.4309	1.182	0.2769	1.141	0.1215	0.8993	1.448
1	5023513	rs76601146	A	G	0.219	0.2098	0.1382	0.7101	1.056	0.1465	0.7924	1.407
1	5030937	rs9439507	A	G	0.5109	0.4656	2.248	0.1338	1.199	0.1212	0.9455	1.52
1	5031767	Affx-11230277	A	G	0.2883	0.3061	0.4044	0.5248	0.9185	0.1337	0.7068	1.194
1	5043561	rs10915324	A	G	0.1103	0.1059	0.05551	0.8137	1.047	0.1941	0.7156	1.531
1	5066213	rs12136845	A	G	0.2044	0.2019	0.01017	0.9197	1.015	0.1502	0.7563	1.363
1	5067483	rs6603832	A	G	0.3139	0.3082	0.04104	0.8395	1.027	0.1305	0.795	1.326
1	5076417	Affx-11243328	C	T	0.2831	0.3096	0.888	0.346	0.8807	0.1349	0.676	1.147
1	5076584	rs922123	T	C	0.4307	0.4509	0.4502	0.5023	0.9212	0.1223	0.7248	1.171
1	5077769	Affx-11243442	C	T	0.2883	0.2851	0.01417	0.9052	1.016	0.1337	0.7818	1.32
1	5078047	rs117944101	G	A	0.1095	0.09367	0.8025	0.3704	1.19	0.1941	0.8132	1.74
1	5080232	rs3128686	T	G	0.3199	0.3068	0.2168	0.6415	1.063	0.1303	0.823	1.372
1	5082492	rs10915341	G	T	0.3358	0.3478	0.1729	0.6776	0.9481	0.1283	0.7373	1.219
1	5091185	rs2290849	C	T	0.2226	0.2167	0.05696	0.8114	1.035	0.1456	0.7783	1.377
1	5093217	rs75478666	C	T	0.3285	0.3102	0.427	0.5135	1.088	0.129	0.8449	1.401
1	5100702	rs3214880	-	G	0.1544	0.1479	0.09021	0.7639	1.052	0.1683	0.7564	1.463
1	5110652	rs7513590	A	G	0.06569	0.0586	0.2487	0.618	1.13	0.2446	0.6995	1.824
1	5119470	Affx-11248096	C	A	0.09124	0.09789	0.1367	0.7116	0.9252	0.2103	0.6126	1.397
1	5124496	rs16840002	C	T	0.04745	0.053	0.1675	0.6824	0.89	0.2848	0.5093	1.556
1	5127519	rs77096712	A	G	0.1241	0.1234	0.001321	0.971	1.007	0.1837	0.7023	1.443
1	5130106	rs12083573	A	G	0.1642	0.1648	0.0005438	0.9814	0.9962	0.1635	0.7231	1.372
1	5132966	rs10492923	A	G	0.3394	0.3394	4.477e-07	0.9995	1	0.1279	0.7783	1.285
1	5133927	rs75690980	TC	-	0.3394	0.3354	0.02016	0.8871	1.018	0.1279	0.7925	1.309
1	5136679	rs9439506	A	G	0.4562	0.4429	0.1965	0.6576	1.055	0.1216	0.8316	1.339
1	5139098	Affx-11250229	C	T	0.05109	0.06517	0.8875	0.3462	0.7724	0.2749	0.4506	1.324
1	5146579	rs4345839	G	A	0.08029	0.09857	1.026	0.3111	0.7984	0.2228	0.5159	1.236
1	5149653	rs181429355	T	G	0.05839	0.07345	0.9084	0.3405	0.7823	0.2582	0.4717	1.298
1	5162536	rs10915365	T	C	0.4853	0.4888	0.01338	0.9079	0.986	0.1216	0.7769	1.251
1	5170686	rs4076635	G	A	0.2336	0.2545	0.6298	0.4274	0.8927	0.1431	0.6743	1.182
1	5173743	rs10492927	C	T	0.06569	0.06218	0.05755	0.8104	1.06	0.2445	0.6566	1.712
1	5186781	rs6669501	C	T	0.2007	0.2073	0.07116	0.7897	0.9605	0.1512	0.7141	1.292
1	5186946	rs16840108	T	C	0.06569	0.06394	0.01407	0.9056	1.029	0.2445	0.6375	1.662
1	5191509	rs17375504	G	T	0.07299	0.07587	0.03219	0.8576	0.9591	0.2328	0.6077	1.514
1	5193604	rs7536712	C	T	0.3467	0.3426	0.02	0.8875	1.018	0.1273	0.7934	1.307
1	5197169	rs2722781	C	T	0.239	0.2422	0.01511	0.9022	0.9826	0.1426	0.7431	1.299
1	5198094	rs2679216	G	A	0.3139	0.3085	0.03714	0.8472	1.025	0.1305	0.794	1.324
1	5207606	rs76392651	C	T	0.2737	0.2519	0.6878	0.4069	1.119	0.1359	0.8575	1.461
1	5207790	rs6603821	G	A	0.4745	0.4941	0.4227	0.5156	0.9242	0.1213	0.7286	1.172
1	5217377	rs10915385	C	T	0.1971	0.1995	0.009817	0.9211	0.985	0.1523	0.7309	1.328
1	5217379	rs2883104	C	T	0.2518	0.2327	0.5578	0.4552	1.11	0.1396	0.8442	1.459
1	5223661	rs10753356	G	A	0.4596	0.4369	0.5657	0.452	1.096	0.122	0.863	1.392
1	5227032	rs4526632	A	G	0.05474	0.05956	0.1128	0.7369	0.9145	0.2662	0.5427	1.541
1	5234308	rs12029923	A	G	0.2904	0.2724	0.4425	0.5059	1.093	0.1339	0.8408	1.421
1	5236960	rs138130908	A	-	0.1765	0.21	1.832	0.1759	0.8062	0.1594	0.5899	1.102
1	5243386	rs6687834	C	T	0.2737	0.2659	0.08579	0.7696	1.041	0.1359	0.7973	1.358
1	5244963	rs9439546	A	G	0.4599	0.4811	0.4908	0.4836	0.9184	0.1215	0.7237	1.165
1	5246780	Affx-11306769	A	G	0.2518	0.3031	3.39	0.0656	0.774	0.1395	0.5888	1.017
1	5249507	rs10915395	A	C	0.4854	0.4299	3.422	0.06433	1.251	0.1212	0.9863	1.586
1	5250549	rs6686714	G	T	0.3723	0.4153	2.079	0.1494	0.8349	0.1253	0.6531	1.067
1	5252105	rs4475768	T	G	0.1131	0.09464	1.087	0.297	1.22	0.1913	0.8388	1.776
1	5255284	rs72852179	T	C	0.135	0.1252	0.2386	0.6252	1.09	0.1773	0.7704	1.543
1	5256101	rs35448192	A	-	0.1387	0.1592	0.8573	0.3545	0.8504	0.1752	0.6032	1.199
1	5256753	Affx-11319912	G	C	0.1533	0.155	0.006169	0.9374	0.9869	0.1681	0.7098	1.372
1	5256954	rs72638072	C	T	0.1204	0.09272	2.486	0.1149	1.34	0.1862	0.9302	1.93
1	5257426	rs76220290	C	T	0.09489	0.09298	0.01182	0.9134	1.023	0.2067	0.6821	1.534
1	5263103	rs7525806	C	T	0.3102	0.2969	0.2324	0.6297	1.065	0.131	0.824	1.377
1	5268565	rs547366	A	G	0.3504	0.3498	0.0004436	0.9832	1.003	0.127	0.7818	1.286
1	5273280	rs11808981	T	C	0.3102	0.2777	1.44	0.2302	1.17	0.131	0.9051	1.512
1	5278227	rs549155	G	T	0.3175	0.3311	0.2276	0.6333	0.9398	0.1301	0.7283	1.213
1	5280570	Affx-11356732	G	A	0.3394	0.3717	1.218	0.2698	0.8685	0.1279	0.6759	1.116
1	5284625	rs12569229	G	T	0.3212	0.3368	0.2997	0.5841	0.9315	0.1297	0.7224	1.201
1	5286864	Affx-11365994	A	C	0.09854	0.1099	0.3599	0.5486	0.8853	0.2032	0.5945	1.318
1	5287095	rs563939	T	C	0.4111	0.3915	0.4319	0.5111	1.085	0.124	0.8508	1.383
1	5287379	rs565941	A	G	0.1728	0.2127	2.578	0.1083	0.7731	0.1607	0.5642	1.059
1	5287567	rs478357	C	T	0.4964	0.4944	0.004159	0.9486	1.008	0.1211	0.7948	1.278
1	5287825	rs912986	T	G	0.0365	0.05133	1.234	0.2667	0.7	0.3228	0.3719	1.318
1	5288419	Affx-11367285	G	A	0.4161	0.3989	0.3353	0.5626	1.074	0.1229	0.8439	1.366
1	5291736	rs9439514	G	A	0.3926	0.3766	0.2935	0.588	1.07	0.125	0.8376	1.367
1	5294784	rs912988	C	T	0.1496	0.1297	0.9557	0.3283	1.18	0.1699	0.8462	1.647
1	5296832	rs10157206	T	C	0.1397	0.118	1.221	0.2692	1.214	0.1754	0.8605	1.712
1	5297111	Affx-11377814	A	C	0.3504	0.3205	1.116	0.2909	1.143	0.127	0.8915	1.467
1	5298324	rs912991	G	A	0.3102	0.2955	0.2826	0.595	1.072	0.131	0.8294	1.386
1	5309876	rs4847573	G	T	0.3504	0.3366	0.2306	0.6311	1.063	0.127	0.8287	1.363
1	5316026	rs9439564	C	T	0.3382	0.3229	0.2893	0.5907	1.072	0.1285	0.833	1.378
1	5324235	rs4847566	G	A	0.292	0.2797	0.205	0.6507	1.062	0.1332	0.8181	1.379
1	5336690	rs4990689	G	A	0.2956	0.2782	0.4136	0.5201	1.089	0.1328	0.8396	1.413
1	5338442	rs10799195	C	A	0.3431	0.3285	0.2608	0.6096	1.067	0.1276	0.8312	1.371
1	5348315	rs75750255	T	C	0.08456	0.09131	0.1489	0.6996	0.9192	0.2185	0.599	1.41
1	5348420	Affx-11440477	G	T	0.208	0.1913	0.4923	0.4829	1.11	0.1493	0.8287	1.488
1	5391141	rs139628080	T	C	0.4197	0.3736	2.48	0.1153	1.213	0.1227	0.9535	1.543
1	5394347	rs74219217	C	T	0.375	0.3349	1.952	0.1623	1.192	0.1256	0.9316	1.524
1	5404517	rs142503944	AAC	-	0.06204	0.06671	0.09547	0.7573	0.9254	0.251	0.5658	1.514
1	5411457	rs7418357	G	A	0.1875	0.1561	2.027	0.1545	1.248	0.1558	0.9194	1.694
1	5415603	Affx-11557118	C	A	0.3723	0.403	1.071	0.3008	0.8785	0.1253	0.6872	1.123
1	5418841	Affx-11560955	C	T	0.3796	0.4037	0.6584	0.4171	0.9037	0.1248	0.7076	1.154
1	5418911	rs12093583	G	A	0.1029	0.1174	0.548	0.4591	0.8625	0.2	0.5828	1.276
1	5432923	rs28407474	T	C	0.2117	0.2499	2.13	0.1445	0.8058	0.1482	0.6026	1.077
1	5453040	rs72640639	T	C	0.05515	0.0937	4.745	0.02938	0.5645	0.2661	0.3351	0.9509
1	5454134	rs11260694	C	T	0.06204	0.09339	3.168	0.0751	0.6422	0.2509	0.3927	1.05
1	5454252	rs61759089	A	G	0.3504	0.3786	0.9257	0.336	0.8851	0.127	0.6901	1.135
1	5457863	rs61759096	A	G	0.3504	0.3731	0.6019	0.4379	0.9062	0.127	0.7066	1.162
1	5464477	rs76372804	C	T	0.08824	0.1	0.4179	0.518	0.8707	0.2143	0.5721	1.325
1	5470336	rs61759103	T	C	0.3467	0.3749	0.9214	0.3371	0.8851	0.1273	0.6897	1.136
1	5474510	rs7526318	T	C	0.3272	0.3937	5.013	0.02516	0.749	0.1295	0.581	0.9655
1	5480747	Affx-11631185	C	A	0.1387	0.1667	1.537	0.215	0.8051	0.1752	0.5711	1.135
1	5480931	rs74641921	C	T	0.07664	0.06679	0.4243	0.5148	1.16	0.2278	0.7421	1.812
1	5481145	rs2012852	A	C	0.4599	0.459	0.0007742	0.9778	1.003	0.1215	0.7907	1.273
1	5487978	rs61759141	T	C	0.135	0.1162	0.9394	0.3324	1.187	0.1773	0.8387	1.681
1	5490429	rs67853713	G	T	0.3504	0.4309	7.204	0.007276	0.7124	0.1269	0.5555	0.9137
1	5493410	Affx-11646157	C	T	0.135	0.1154	1.03	0.3101	1.197	0.1773	0.8455	1.694
1	5495624	rs2071958	C	T	0.4927	0.4292	4.48	0.03429	1.291	0.1212	1.018	1.638
1	5502309	rs17028133	G	A	0.3577	0.4456	8.527	0.003499	0.6929	0.1263	0.5409	0.8876
1	5518595	rs11260635	T	C	0.2226	0.1941	1.418	0.2338	1.189	0.1456	0.8938	1.582
1	5523954	rs1967969	G	A	0.08394	0.08277	0.004955	0.9439	1.015	0.2184	0.6618	1.558
1	5543790	rs7515958	A	G	0.3869	0.391	0.01958	0.8887	0.9827	0.1244	0.7702	1.254
1	5547928	rs12119802	T	C	0.05839	0.0804	1.788	0.1812	0.7093	0.2581	0.4277	1.176
1	5563488	rs56897384	C	T	0.1213	0.1236	0.01322	0.9085	0.9788	0.1862	0.6795	1.41
1	5566034	rs9439614	C	T	0.2153	0.2286	0.2738	0.6008	0.9258	0.1473	0.6936	1.236
1	5567852	rs4845835	C	A	0.4635	0.4499	0.205	0.6507	1.057	0.1215	0.8327	1.341
1	5571302	rs6693568	T	A	0.438	0.4926	3.258	0.07106	0.8026	0.1221	0.6318	1.02
1	5571485	rs4845837	A	T	0.3971	0.3669	1.061	0.3031	1.136	0.1243	0.8908	1.45
1	5572013	rs150003741	-	A	0.06569	0.05164	1.097	0.2949	1.291	0.2447	0.7994	2.086
1	5574791	Affx-11756515	T	C	0.4234	0.4668	2.068	0.1504	0.8386	0.1226	0.6595	1.066
1	5575664	rs904525	T	C	0.4051	0.4546	2.694	0.1007	0.817	0.1234	0.6415	1.04
1	5578691	rs1695639	C	G	0.3321	0.332	2.969e-05	0.9957	1.001	0.1286	0.7777	1.288
1	5579124	rs1291912	A	G	0.4234	0.4234	8.102e-07	0.9993	0.9999	0.1226	0.7863	1.271
1	5580386	rs1695641	G	A	0.3897	0.3614	0.9365	0.3332	1.128	0.1247	0.8836	1.44
1	5581725	rs34374334	T	C	0.4489	0.4589	0.1093	0.7409	0.9605	0.1218	0.7566	1.219
1	5583698	rs1695645	T	C	0.3125	0.2832	1.144	0.2847	1.151	0.1312	0.8897	1.488
1	5584198	rs116692573	G	A	0.05109	0.05688	0.17	0.6801	0.8929	0.275	0.5208	1.531
1	5585850	rs10907199	A	C	0.3029	0.3425	1.895	0.1686	0.8343	0.1318	0.6444	1.08
1	5600949	rs7528859	T	A	0.3704	0.3279	2.193	0.1387	1.205	0.1264	0.941	1.544
1	5605453	rs770685	A	G	0.4818	0.4511	1.036	0.3088	1.131	0.1212	0.892	1.435
1	5618723	rs1695615	G	A	0.3467	0.3193	0.9421	0.3317	1.131	0.1273	0.8816	1.452
1	5619381	rs9439603	A	G	0.1861	0.1417	4.414	0.03564	1.385	0.1557	1.021	1.879
1	5619748	rs9439587	G	A	0.1095	0.08722	1.696	0.1928	1.287	0.1941	0.8796	1.882
1	5620512	rs10157819	A	G	0.1423	0.08921	9.442	0.00212	1.694	0.1736	1.206	2.381
1	5623701	Affx-11822758	T	C	0.2555	0.2649	0.1249	0.7238	0.9521	0.1389	0.7252	1.25
1	5624051	rs12144688	G	A	0.1095	0.07151	5.904	0.0151	1.596	0.1942	1.091	2.336
1	5624678	Affx-11824129	C	G	0.2445	0.2828	1.971	0.1604	0.8208	0.1409	0.6227	1.082
1	5624806	Affx-11824309	C	A	0.08029	0.06888	0.5533	0.457	1.18	0.223	0.7623	1.827
1	5629642	rs770683	G	A	0.06569	0.0628	0.03872	0.844	1.049	0.2445	0.6498	1.694
1	5635420	rs6701610	A	G	0.3796	0.3709	0.08834	0.7663	1.038	0.1248	0.8126	1.325
1	5637409	rs200976963	T	-	0.06934	0.06791	0.008847	0.9251	1.023	0.2384	0.6409	1.632
1	5638976	rs34740735	T	-	0.365	0.3996	1.364	0.2428	0.8634	0.1258	0.6748	1.105
1	5639415	rs10492947	C	A	0.1752	0.1602	0.4535	0.5007	1.113	0.1594	0.8146	1.521
1	5643492	rs17028491	G	A	0.3686	0.4001	1.124	0.289	0.8755	0.1255	0.6845	1.12
1	5646305	rs12078031	G	A	0.3723	0.3601	0.1739	0.6767	1.054	0.1253	0.8242	1.347
1	5647455	rs6690488	G	A	0.3686	0.3478	0.5218	0.4701	1.095	0.1256	0.856	1.4
1	5647756	Affx-11853177	T	C	0.5109	0.4805	1.01	0.3148	1.129	0.1212	0.8907	1.432
1	5649009	Affx-11854601	C	T	0.06204	0.0654	0.05023	0.8227	0.9453	0.2511	0.5779	1.546
1	5649168	rs697708	C	A	0.5146	0.482	1.157	0.2821	1.139	0.1212	0.8983	1.445
1	5649773	Affx-11855236	G	A	0.2774	0.2961	0.4584	0.4984	0.9125	0.1353	0.7	1.19
1	5652771	rs707590	G	A	0.1241	0.1404	0.6004	0.4384	0.8674	0.1837	0.6052	1.243
1	5653485	Affx-11859675	C	A	0.5073	0.4807	0.773	0.3793	1.112	0.1212	0.8772	1.41
1	5661129	rs12091928	A	G	0.1168	0.1392	1.139	0.2859	0.818	0.1885	0.5653	1.184
1	5662345	rs770721	A	G	0.4562	0.4756	0.4098	0.5221	0.9251	0.1216	0.7289	1.174
1	5664880	rs707580	C	T	0.3577	0.3422	0.291	0.5896	1.071	0.1264	0.8357	1.371
1	5670649	rs149460356	G	A	0.1022	0.1382	2.973	0.08467	0.7097	0.1999	0.4797	1.05
1	5677636	rs60020152	A	C	0.1241	0.106	0.939	0.3325	1.195	0.1838	0.8333	1.713
1	5684903	rs10492949	A	C	0.09854	0.101	0.01788	0.8936	0.9732	0.2032	0.6535	1.449
1	5685279	rs770703	A	G	0.4234	0.4305	0.05599	0.813	0.9714	0.1226	0.7639	1.235
1	5687098	rs797468	G	A	0.2445	0.2779	1.511	0.219	0.8411	0.1409	0.6382	1.109
1	5689953	Affx-11905391	A	G	0.3905	0.3447	2.535	0.1114	1.218	0.1242	0.9551	1.554
1	5690065	rs2649070	T	C	0.4301	0.3848	2.348	0.1254	1.207	0.1228	0.9486	1.535
1	5690960	Affx-11906402	C	T	0.136	0.1433	0.1167	0.7326	0.9412	0.1773	0.6649	1.332
1	5691984	rs11579624	G	A	0.1131	0.09539	0.9944	0.3187	1.21	0.1913	0.8315	1.76
1	5694059	rs2649073	A	G	0.4191	0.4158	0.0122	0.9121	1.014	0.1232	0.7962	1.291
1	5704819	rs796396	A	G	0.3235	0.3514	0.9207	0.3373	0.8828	0.1299	0.6844	1.139
1	5711082	Affx-11929943	C	G	0.4927	0.4715	0.4932	0.4825	1.089	0.1212	0.8586	1.381
1	5717397	rs904534	T	C	0.2426	0.2649	0.6897	0.4063	0.889	0.1418	0.6733	1.174
1	5717860	rs904532	G	A	0.1728	0.2031	1.539	0.2147	0.8195	0.1608	0.598	1.123
1	5722667	rs79895490	G	A	0.08759	0.1458	7.433	0.006405	0.5623	0.2141	0.3696	0.8555
1	5724373	rs2649084	C	T	0.3796	0.3522	0.8926	0.3448	1.125	0.1248	0.8809	1.437
1	5724385	rs2649083	G	A	0.146	0.1743	1.518	0.2179	0.8098	0.1715	0.5787	1.133
1	5725075	Affx-11946649	C	T	0.08394	0.08218	0.01123	0.9156	1.023	0.2184	0.667	1.57
1	5726591	rs11260677	G	A	0.1788	0.179	3.4e-05	0.9953	0.9991	0.1581	0.7329	1.362
1	5734394	rs75885693	G	A	0.07353	0.122	5.943	0.01478	0.5712	0.2327	0.362	0.9013
1	5740428	rs147765553	G	-	0.1898	0.1685	0.8831	0.3474	1.156	0.1545	0.8541	1.565
1	5742316	rs2842247	C	T	0.1277	0.1626	2.438	0.1184	0.7541	0.1814	0.5285	1.076
1	5754094	rs12060804	A	G	0.07664	0.1083	2.835	0.09221	0.6833	0.2275	0.4374	1.067
1	5756899	Affx-11980486	G	A	0.1022	0.1226	1.058	0.3036	0.8144	0.1999	0.5504	1.205
1	5771541	rs4129514	G	A	0.2555	0.2569	0.002901	0.957	0.9925	0.1389	0.756	1.303
1	5777375	Affx-12003782	C	T	0.292	0.2894	0.008979	0.9245	1.013	0.1332	0.78	1.315
1	5795357	rs28582752	A	G	0.3504	0.3578	0.06479	0.7991	0.9682	0.127	0.7549	1.242
1	5797901	rs28698228	C	T	0.2555	0.2343	0.6827	0.4087	1.122	0.1389	0.8542	1.472
1	5801941	rs7537497	C	T	0.08029	0.07322	0.2008	0.6541	1.105	0.223	0.7138	1.711
1	5816189	rs1890190	T	G	0.1533	0.12	2.855	0.09107	1.328	0.1682	0.9547	1.846
1	5828460	rs72854787	A	G	0.1168	0.09154	2.087	0.1486	1.312	0.1887	0.9066	1.9
1	5837044	rs74051344	G	A	0.1387	0.1004	4.416	0.0356	1.443	0.1754	1.023	2.035
1	5842367	rs9729215	G	A	0.292	0.297	0.03313	0.8556	0.976	0.1332	0.7518	1.267
1	5843173	rs525289	T	C	0.136	0.1145	1.236	0.2662	1.218	0.1774	0.86	1.724
1	5846583	Affx-12089888	C	T	0.1569	0.1333	1.314	0.2517	1.21	0.1666	0.873	1.677
1	5849285	rs117616133	G	A	0.05109	0.05205	0.005052	0.9433	0.9806	0.2751	0.572	1.681
1	5850266	rs70977987	-	A	0.2409	0.2011	2.676	0.1019	1.26	0.1417	0.9546	1.664
1	5850940	Affx-12095146	G	A	0.07664	0.08916	0.526	0.4683	0.848	0.2276	0.5428	1.325
1	5851528	rs74051394	A	C	0.05839	0.05771	0.002345	0.9614	1.013	0.2583	0.6103	1.68
1	5853561	rs548726	C	T	0.1058	0.1036	0.01451	0.9041	1.024	0.1969	0.6961	1.506
1	5855773	rs2089021	G	A	0.05109	0.08564	4.161	0.04136	0.5749	0.2748	0.3355	0.9852
1	5858753	rs33932288	T	-	0.2372	0.2769	2.148	0.1428	0.812	0.1424	0.6143	1.073
1	5872457	rs472651	C	T	0.1642	0.1731	0.1494	0.6991	0.9388	0.1635	0.6814	1.293
1	5874430	rs868163	A	G	0.2316	0.2717	2.201	0.1379	0.8079	0.1441	0.6091	1.071
1	5875162	Affx-12129090	T	C	0.2445	0.2626	0.4589	0.4981	0.909	0.1409	0.6896	1.198
1	5881487	rs79321451	C	A	0.05839	0.06207	0.06322	0.8015	0.9371	0.2583	0.5649	1.555
1	5888886	rs11122097	C	T	0.05474	0.07499	1.612	0.2042	0.7144	0.2661	0.4241	1.203
1	5895781	rs17028870	A	G	0.05474	0.08032	2.416	0.1201	0.6632	0.2661	0.3937	1.117
1	5896849	Affx-12158077	C	A	0.219	0.2137	0.0456	0.8309	1.032	0.1465	0.7743	1.375
1	5900443	Affx-12163113	G	A	0.2206	0.2191	0.00328	0.9543	1.008	0.1466	0.7566	1.344
1	5912917	rs74224507	T	C	0.07353	0.0627	0.5392	0.4628	1.186	0.233	0.7514	1.873
1	5919518	rs117478365	A	G	0.05109	0.06616	1.003	0.3167	0.76	0.2749	0.4434	1.303
1	5923402	rs7549369	A	C	0.05474	0.07483	1.591	0.2072	0.716	0.2661	0.425	1.206
1	5933799	Affx-12211126	C	T	0.05474	0.07496	1.608	0.2048	0.7147	0.2661	0.4243	1.204
1	5947386	rs551207	T	C	0.25	0.2452	0.03301	0.8558	1.026	0.1404	0.7791	1.351
1	5960932	Affx-12248758	C	T	0.0438	0.05788	0.9933	0.3189	0.7455	0.2958	0.4175	1.331
1	5967192	rs875573	G	A	0.208	0.2253	0.4648	0.4954	0.9033	0.1492	0.6743	1.21
1	5972260	rs12138609	G	A	0.05474	0.07689	1.886	0.1697	0.6953	0.2661	0.4127	1.171
1	5989569	rs35450117	-	G	0.2226	0.235	0.2333	0.6291	0.9321	0.1456	0.7007	1.24
1	5994206	Affx-12295194	A	C	0.4526	0.4623	0.105	0.746	0.9613	0.1217	0.7573	1.22
1	6010810	rs546526	T	C	0.4124	0.4061	0.04509	0.8318	1.026	0.123	0.8065	1.306
1	6015468	rs59531860	C	T	0.05839	0.05366	0.12	0.729	1.094	0.2584	0.6591	1.815
1	6020500	rs143470921	C	T	0.05839	0.05621	0.02445	0.8758	1.041	0.2583	0.6275	1.728
1	6033869	rs78930468	A	G	0.3467	0.3168	1.124	0.2891	1.144	0.1273	0.8917	1.469
1	6040398	rs12566866	A	G	0.4444	0.4362	0.0744	0.785	1.034	0.1228	0.8129	1.315
1	6042182	rs9662088	A	G	0.354	0.3275	0.87	0.351	1.125	0.1267	0.8779	1.442
1	6043240	rs3789564	G	A	0.06985	0.06083	0.3851	0.5349	1.159	0.2386	0.7264	1.851
1	6043858	rs3827725	T	C	0.4854	0.4598	0.72	0.3961	1.108	0.1212	0.8739	1.405
1	6043942	rs3789563	C	T	0.1875	0.21	0.8275	0.363	0.868	0.1557	0.6397	1.178
1	6048317	Affx-12333626	C	A	0.07664	0.06053	1.243	0.2648	1.288	0.2278	0.8243	2.014
1	6052726	rs12023920	T	G	0.4088	0.402	0.05236	0.819	1.029	0.1232	0.8079	1.31
1	6059634	rs386366125	-	GG	0.364	0.3769	0.1931	0.6603	0.946	0.1263	0.7385	1.212
1	6065024	rs4908752	G	T	0.3358	0.3307	0.03193	0.8582	1.023	0.1283	0.7957	1.316
1	6075147	rs4908758	C	A	0.3212	0.3348	0.2288	0.6324	0.9398	0.1297	0.7289	1.212
1	6078496	Affx-12337020	C	A	0.1314	0.1264	0.06186	0.8036	1.046	0.1793	0.7358	1.486
1	6079109	Affx-12337123	T	G	0.1053	0.109	0.03726	0.8469	0.9621	0.2003	0.6497	1.425
1	6080626	Affx-12337314	T	C	0.281	0.2905	0.1189	0.7302	0.9546	0.1347	0.733	1.243
1	6081265	rs3789541	G	A	0.3613	0.314	2.837	0.0921	1.236	0.1261	0.9655	1.583
1	6084854	rs3789531	G	A	0.3431	0.3594	0.3167	0.5736	0.9307	0.1276	0.7248	1.195
1	6085821	rs3747978	T	C	0.09854	0.1065	0.1808	0.6707	0.9172	0.2032	0.6159	1.366
1	6089062	rs2273042	G	A	0.2372	0.1967	2.829	0.09255	1.27	0.1424	0.9606	1.679
1	6093465	Affx-12338879	G	A	0.4015	0.407	0.0342	0.8533	0.9774	0.1236	0.7672	1.245
1	6098502	rs2229002	A	G	0.3978	0.4147	0.3216	0.5706	0.9322	0.1238	0.7315	1.188
1	6102523	rs3810993	A	G	0.3759	0.3491	0.8619	0.3532	1.123	0.1251	0.8789	1.435
1	6103524	rs55832961	C	T	0.2007	0.1962	0.03559	0.8504	1.029	0.1512	0.765	1.384
1	6103865	rs3810989	T	C	0.2336	0.2419	0.104	0.747	0.9549	0.1432	0.7213	1.264
1	6105359	Affx-12340270	C	T	0.3832	0.3661	0.3443	0.5573	1.076	0.1246	0.8427	1.373
1	6115429	rs1883767	A	G	0.4197	0.4551	1.373	0.2412	0.8661	0.1227	0.681	1.102
1	6116124	rs12040670	G	A	0.3934	0.3708	0.5896	0.4426	1.1	0.1245	0.8621	1.404
1	6130255	rs17029184	C	T	0.3676	0.3312	1.626	0.2023	1.174	0.1261	0.9171	1.503
1	6133244	rs2843492	G	A	0.3603	0.3662	0.0409	0.8397	0.9747	0.1266	0.7605	1.249
1	6145289	rs12067480	C	T	0.3832	0.406	0.5873	0.4435	0.909	0.1246	0.712	1.16
1	6147157	rs1883606	C	T	0.3321	0.3471	0.2699	0.6034	0.9354	0.1286	0.727	1.204
1	6154987	rs12034457	A	G	0.2831	0.2469	1.904	0.1677	1.204	0.135	0.9244	1.569
1	6157799	rs9434741	A	G	0.263	0.2529	0.1439	0.7045	1.054	0.1386	0.8032	1.383
1	6160974	Affx-12414551	G	T	0.06569	0.06727	0.01081	0.9172	0.9749	0.2445	0.6038	1.574
1	6162015	rs747392	G	A	0.2518	0.2908	2.006	0.1567	0.821	0.1395	0.6245	1.079
1	6162441	rs731975	C	A	0.4234	0.4717	2.557	0.1098	0.8223	0.1226	0.6466	1.046
1	6177142	Affx-12436420	C	T	0.1496	0.1544	0.04794	0.8267	0.9635	0.1698	0.6908	1.344
1	6183655	rs1534997	A	G	0.1679	0.1774	0.1682	0.6817	0.9357	0.162	0.6811	1.285
1	6197796	rs2294713	A	G	0.3248	0.3227	0.005829	0.9391	1.01	0.1293	0.7838	1.301
1	6198087	rs2247392	C	T	0.2482	0.2549	0.06421	0.8	0.9651	0.1402	0.7332	1.27
1	6198983	rs3789521	G	A	0.09854	0.09586	0.02258	0.8806	1.031	0.2032	0.6922	1.536
1	6199070	rs3827723	A	G	0.2591	0.266	0.06556	0.7979	0.9652	0.1382	0.7361	1.266
1	6209280	rs4908865	A	G	0.06204	0.0614	0.001961	0.9647	1.011	0.2511	0.6182	1.654
1	6212077	Affx-12492110	A	G	0.2372	0.2297	0.08612	0.7692	1.043	0.1424	0.7887	1.378
1	6219310	rs846111	G	C	0.1679	0.1677	7.309e-05	0.9932	1.001	0.1621	0.7289	1.376
1	6221607	rs14281	A	C	0.07721	0.06896	0.2863	0.5926	1.13	0.2278	0.7227	1.765
1	6236178	rs9970334	G	T	0.354	0.3585	0.02381	0.8774	0.9806	0.1267	0.7651	1.257
1	6247195	rs6577565	C	T	0.2169	0.2166	0.0001159	0.9914	1.002	0.1475	0.7501	1.337
1	6254762	rs11590458	C	T	0.4124	0.4152	0.008887	0.9249	0.9885	0.123	0.7767	1.258
1	6258657	rs35868954	A	G	0.4449	0.4256	0.4122	0.5209	1.082	0.1223	0.8511	1.375
1	6302086	rs61763881	C	T	0.1058	0.1163	0.2901	0.5901	0.8994	0.1969	0.6115	1.323
1	6323819	rs140615206	C	T	0.04044	0.05194	0.727	0.3939	0.7693	0.3084	0.4203	1.408
1	6331013	rs3789486	T	C	0.1168	0.1372	0.9636	0.3263	0.8313	0.1885	0.5745	1.203
1	6337510	rs78528449	T	C	0.07664	0.07014	0.1769	0.6741	1.1	0.2277	0.7042	1.72
1	6350964	rs3827718	G	A	0.09854	0.1149	0.7156	0.3976	0.8423	0.2032	0.5656	1.254
1	6361519	rs58983269	C	A	0.09489	0.109	0.5572	0.4554	0.8572	0.2066	0.5717	1.285
1	6415626	rs11364	C	T	0.1496	0.1551	0.06317	0.8016	0.9582	0.1698	0.687	1.337
1	6421782	rs4908892	G	A	0.4051	0.4116	0.04695	0.8285	0.9736	0.1234	0.7645	1.24
1	6429304	rs61780704	C	T	0.135	0.1477	0.3479	0.5553	0.9008	0.1772	0.6365	1.275
1	6475089	rs117505788	A	G	0.0365	0.05679	2.099	0.1474	0.6291	0.3227	0.3342	1.184
1	6482270	rs1002966	T	C	0.2757	0.289	0.2318	0.6302	0.9366	0.136	0.7174	1.223
1	6486724	rs12564169	G	A	0.2463	0.2675	0.6171	0.4321	0.8952	0.1411	0.6789	1.18
1	6490445	rs11806429	C	T	0.2336	0.2504	0.4099	0.522	0.9125	0.1431	0.6892	1.208
1	6492964	rs57750269	-	T	0.2591	0.2868	1.023	0.3117	0.8696	0.1382	0.6632	1.14
1	6496949	rs3007430	A	C	0.2883	0.2958	0.0729	0.7872	0.9645	0.1337	0.7422	1.254
1	6499744	rs59083200	C	T	0.2169	0.2412	0.8707	0.3508	0.8715	0.1475	0.6528	1.164
1	6500979	rs4908899	C	T	0.09489	0.1037	0.2282	0.6328	0.906	0.2066	0.6043	1.358
1	6512211	rs9787374	G	C	0.4197	0.3998	0.4489	0.5028	1.086	0.1227	0.8535	1.381
1	6532570	rs17029612	A	G	0.05839	0.067	0.323	0.5698	0.8636	0.2582	0.5206	1.433
1	6549504	rs34630031	AT	-	0.1861	0.193	0.08225	0.7743	0.9564	0.1556	0.705	1.297
1	6549732	rs34858690	-	T	0.1606	0.1718	0.2405	0.6239	0.9223	0.165	0.6675	1.274
1	6567195	Affx-12909894	C	T	0.2628	0.2633	0.0003457	0.9852	0.9974	0.1376	0.7616	1.306
1	6568959	rs56829014	-	G	0.1825	0.2001	0.5283	0.4673	0.8923	0.1568	0.6562	1.213
1	6569214	rs4908930	G	A	0.2741	0.2751	0.001366	0.9705	0.995	0.1368	0.761	1.301
1	6571371	rs11587438	T	C	0.2117	0.2105	0.002431	0.9607	1.007	0.1483	0.7533	1.347
1	6575246	Affx-12922013	G	A	0.3358	0.3094	0.886	0.3466	1.128	0.1283	0.8774	1.451
1	6580056	Affx-12929224	A	G	0.3796	0.3663	0.208	0.6483	1.059	0.1248	0.8288	1.352
1	6589543	rs75256375	G	A	0.1204	0.09377	2.278	0.1312	1.323	0.1862	0.9187	1.906
1	6591033	rs201171	G	A	0.4051	0.3913	0.2171	0.6413	1.059	0.1234	0.8316	1.349
1	6599445	rs2232460	G	A	0.3905	0.4052	0.2451	0.6205	0.9404	0.1242	0.7373	1.199
1	6619788	rs2072948	C	T	0.1423	0.1542	0.2938	0.5878	0.9104	0.1733	0.6481	1.279
1	6623180	rs14057	G	A	0.3869	0.4115	0.6831	0.4085	0.9024	0.1244	0.7072	1.151
1	6639214	rs34210163	GTT	-	0.1934	0.1899	0.02147	0.8835	1.023	0.1534	0.7572	1.381
1	6653054	rs2235564	C	T	0.1898	0.1819	0.1146	0.7349	1.054	0.1545	0.7784	1.426
1	6675204	rs149856	A	C	0.4081	0.4125	0.02211	0.8818	0.9818	0.1237	0.7704	1.251
1	6717108	rs365650	G	A	0.4088	0.4455	1.49	0.2222	0.8605	0.1232	0.6759	1.096
1	6735170	Affx-13145845	C	T	0.1287	0.1044	1.702	0.1921	1.267	0.1817	0.8873	1.808
1	6737624	rs449250	A	G	0.1715	0.1336	3.391	0.06554	1.343	0.1608	0.9801	1.841
1	6749366	rs79504097	C	T	0.208	0.2193	0.2038	0.6517	0.9349	0.1492	0.6978	1.252
1	6766275	rs80258492	G	T	0.07664	0.05887	1.552	0.2129	1.327	0.2279	0.849	2.074
1	6768230	rs11122141	G	A	0.2117	0.2208	0.1328	0.7156	0.9474	0.1483	0.7085	1.267
1	6768548	rs430962	G	A	0.1241	0.1044	1.129	0.288	1.215	0.1838	0.8477	1.742
1	6769522	rs448886	A	C	0.365	0.3504	0.2536	0.6146	1.065	0.1258	0.8326	1.363
1	6803282	Affx-13266433	G	A	0.2574	0.2644	0.06918	0.7925	0.9641	0.1391	0.7341	1.266
1	6813872	rs659459	T	C	0.06569	0.06076	0.1163	0.733	1.087	0.2445	0.6731	1.755
1	6861271	rs76894541	A	G	0.05474	0.06186	0.2378	0.6258	0.8783	0.2662	0.5213	1.48
1	6874873	rs76581429	C	T	0.1066	0.1012	0.08842	0.7662	1.06	0.197	0.7207	1.56
1	6900136	rs6691442	G	A	0.3248	0.3184	0.05098	0.8214	1.03	0.1293	0.7991	1.327
1	6917140	Affx-13458327	A	C	0.3248	0.3534	0.9735	0.3238	0.8803	0.1293	0.6832	1.134
1	6935158	rs12043429	C	T	0.1277	0.1315	0.03468	0.8523	0.9668	0.1815	0.6774	1.38
1	6944035	Affx-13465877	C	T	0.3832	0.3966	0.2038	0.6517	0.9453	0.1246	0.7405	1.207
1	6955045	rs884736	C	T	0.1715	0.1776	0.06853	0.7935	0.9588	0.1607	0.6998	1.314
1	6955284	rs11809206	T	C	0.1095	0.09833	0.3827	0.5362	1.127	0.194	0.7708	1.649
1	6959553	rs12410166	A	G	0.2664	0.2697	0.01526	0.9017	0.9832	0.137	0.7517	1.286
1	6961416	rs1828308	A	G	0.354	0.345	0.09732	0.7551	1.04	0.1267	0.8116	1.333
1	6969762	Affx-13472679	G	A	0.1715	0.1546	0.5955	0.4403	1.132	0.1607	0.8261	1.551
1	6976742	rs4518923	A	G	0.2993	0.2808	0.4597	0.4978	1.094	0.1323	0.844	1.418
1	6977821	rs74224531	G	T	0.1544	0.1566	0.01026	0.9193	0.9831	0.1682	0.707	1.367
1	6981115	rs6698901	A	G	0.4412	0.4235	0.3444	0.5573	1.074	0.1224	0.8452	1.366
1	6982697	rs6703004	A	G	0.4197	0.3939	0.7596	0.3835	1.113	0.1227	0.8749	1.416
1	6994964	rs12043302	C	T	0.1095	0.09567	0.601	0.4382	1.162	0.194	0.7945	1.7
1	6996478	rs12130593	T	C	0.2299	0.2276	0.008617	0.926	1.013	0.144	0.7643	1.344
1	7002366	rs2186090	C	T	0.3346	0.3225	0.1788	0.6724	1.056	0.1288	0.8203	1.359
1	7012490	rs6656639	T	C	0.09854	0.092	0.1394	0.7088	1.079	0.2033	0.7243	1.607
1	7016124	rs4287204	G	A	0.3248	0.2886	1.743	0.1867	1.186	0.1294	0.9204	1.528
1	7032722	rs2412208	T	G	0.3467	0.3352	0.1608	0.6884	1.052	0.1273	0.82	1.351
1	7036640	Affx-13487609	C	T	0.2169	0.2505	1.626	0.2023	0.8288	0.1475	0.6208	1.107
1	7045875	rs76299678	G	A	0.2299	0.198	1.748	0.1862	1.209	0.144	0.912	1.604
1	7053052	rs11120822	C	G	0.4891	0.4578	1.075	0.2999	1.134	0.1212	0.8941	1.438
1	7056951	rs7552540	G	A	0.3419	0.3368	0.03198	0.8581	1.023	0.1282	0.7959	1.315
1	7060704	rs141249377	T	-	0.1387	0.1953	5.557	0.01841	0.6636	0.1751	0.4708	0.9354
1	7070768	rs72640062	G	T	0.1423	0.1942	4.698	0.0302	0.6884	0.1733	0.4902	0.9668
1	7075654	rs61528401	T	G	0.08394	0.07631	0.2248	0.6354	1.109	0.2185	0.7228	1.702
1	7085357	rs7511741	A	G	0.2463	0.2427	0.01913	0.89	1.02	0.1411	0.7733	1.345
1	7089777	rs12028614	C	T	0.2993	0.3485	2.909	0.08811	0.7985	0.1322	0.6162	1.035
1	7090467	Affx-13493217	A	G	0.3796	0.3438	1.548	0.2134	1.168	0.1248	0.9144	1.492
1	7090517	rs2071918	C	T	0.2518	0.2519	6.794e-06	0.9979	0.9996	0.1395	0.7604	1.314
1	7095242	rs9434463	C	T	0.2518	0.2563	0.02847	0.866	0.9767	0.1395	0.743	1.284
1	7096229	rs11580767	C	T	0.08029	0.06807	0.6409	0.4234	1.195	0.223	0.772	1.85
1	7104455	rs17349901	T	C	0.06204	0.05131	0.6445	0.4221	1.223	0.2512	0.7475	2.001
1	7110219	rs6694428	G	A	0.281	0.2497	1.425	0.2326	1.174	0.1348	0.9017	1.529
1	7117509	Affx-13496875	A	G	0.3199	0.3288	0.09918	0.7528	0.9598	0.1303	0.7434	1.239
1	7117753	rs9434845	T	C	0.2044	0.1697	2.321	0.1277	1.257	0.1503	0.936	1.687
1	7118071	rs9434846	A	G	0.2482	0.211	2.262	0.1326	1.234	0.1403	0.9377	1.625
1	7125255	rs9434848	A	G	0.2169	0.1985	0.576	0.4479	1.118	0.1475	0.8376	1.493
1	7130746	rs12032971	A	G	0.1095	0.09901	0.335	0.5627	1.119	0.194	0.7649	1.636
1	7136065	Affx-13524981	A	G	0.2978	0.3148	0.363	0.5468	0.923	0.1329	0.7113	1.198
1	7137122	rs9434481	C	T	0.1861	0.172	0.3797	0.5378	1.101	0.1557	0.8112	1.493
1	7142130	rs970973	T	C	0.4088	0.4072	0.002867	0.9573	1.007	0.1232	0.7907	1.282
1	7149275	rs17030373	A	G	0.427	0.4557	0.9052	0.3414	0.8901	0.1225	0.7002	1.132
1	7152277	Affx-13551620	A	G	0.3832	0.3695	0.2188	0.6399	1.06	0.1246	0.8303	1.353
1	7160910	rs4908602	G	A	0.4051	0.4562	2.863	0.09065	0.8119	0.1234	0.6375	1.034
1	7175264	rs34279733	T	-	0.3088	0.3136	0.02923	0.8643	0.9778	0.1316	0.7555	1.265
1	7176750	rs6680365	G	A	0.4596	0.5017	1.919	0.166	0.8447	0.122	0.6651	1.073
1	7184154	rs1015072	T	C	0.5073	0.4769	1.011	0.3146	1.129	0.1212	0.8907	1.432
1	7184959	rs6692120	A	G	0.3051	0.3152	0.1264	0.7222	0.9542	0.132	0.7366	1.236
1	7185102	rs12735487	G	A	0.208	0.1897	0.5984	0.4392	1.122	0.1493	0.8377	1.504
1	7187275	rs72641232	G	A	0.1066	0.1184	0.3607	0.5481	0.8885	0.1969	0.604	1.307
1	7187316	Affx-13605355	C	T	0.3285	0.346	0.3718	0.542	0.9244	0.129	0.7179	1.19
1	7194607	rs118070792	A	G	0.04745	0.06496	1.378	0.2405	0.717	0.2847	0.4103	1.253
1	7199714	rs11120877	C	T	0.4559	0.4169	1.692	0.1934	1.172	0.1221	0.9225	1.489
1	7201068	rs12041504	G	A	0.05147	0.06006	0.354	0.5519	0.8492	0.275	0.4953	1.456
1	7201438	rs2097524	A	C	0.5073	0.4641	2.041	0.1531	1.189	0.1212	0.9375	1.507
1	7210478	rs1304712	T	C	0.3832	0.3782	0.02856	0.8658	1.021	0.1246	0.8	1.304
1	7218716	rs17030589	C	G	0.1066	0.09594	0.3553	0.5511	1.125	0.197	0.7643	1.655
1	7248533	rs79853523	T	G	0.05474	0.05189	0.0452	0.8316	1.058	0.2663	0.6279	1.783
1	7253801	rs4908611	A	G	0.4088	0.3966	0.1686	0.6813	1.052	0.1232	0.8262	1.339
1	7255971	rs7512599	A	G	0.4301	0.4274	0.008052	0.9285	1.011	0.1228	0.7948	1.286
1	7257481	rs6698548	A	G	0.2831	0.2691	0.2709	0.6027	1.073	0.135	0.8234	1.398
1	7259332	rs61780031	A	G	0.1912	0.1764	0.4071	0.5234	1.104	0.1546	0.8151	1.494
1	7264522	rs61780041	G	A	0.09489	0.1081	0.4963	0.4811	0.8646	0.2066	0.5767	1.296
1	7265195	rs60130788	A	G	0.3431	0.363	0.467	0.4944	0.9165	0.1276	0.7138	1.177
1	7267659	rs11583441	T	C	0.08759	0.09998	0.4652	0.4952	0.8642	0.2142	0.5679	1.315
1	7276646	Affx-13725853	C	T	0.1825	0.1769	0.05785	0.8099	1.038	0.1568	0.7636	1.412
1	7278646	rs7539460	A	G	0.4234	0.4491	0.7303	0.3928	0.9006	0.1226	0.7082	1.145
1	7284687	rs17030695	A	T	0.4745	0.4378	1.488	0.2226	1.159	0.1213	0.914	1.47
1	7288883	Affx-13742560	C	T	0.135	0.1395	0.04492	0.8322	0.9631	0.1772	0.6805	1.363
1	7296699	rs78722314	A	T	0.04745	0.05488	0.2907	0.5898	0.8578	0.2848	0.4908	1.499
1	7302864	rs12025895	T	C	0.4489	0.4155	1.256	0.2624	1.146	0.1218	0.9027	1.455
1	7302870	rs4908454	G	A	0.135	0.1224	0.4042	0.5249	1.119	0.1773	0.7907	1.584
1	7312344	rs11120897	T	C	0.2701	0.2702	3.433e-05	0.9953	0.9992	0.1364	0.7648	1.306
1	7312744	rs12404510	T	C	0.135	0.1301	0.05905	0.808	1.044	0.1772	0.7376	1.478
1	7320687	Affx-13785463	G	A	0.4672	0.46	0.05673	0.8117	1.029	0.1214	0.8114	1.306
1	7330039	rs4908620	G	A	0.1679	0.1572	0.2337	0.6288	1.081	0.1621	0.7871	1.486
1	7332534	rs2301462	T	C	0.4124	0.402	0.124	0.7247	1.044	0.123	0.8205	1.329
1	7338775	rs72863583	A	G	0.06204	0.07311	0.493	0.4826	0.8386	0.251	0.5128	1.372
1	7339569	Affx-13810617	C	T	0.2372	0.2231	0.3137	0.5754	1.083	0.1424	0.8192	1.432
1	7343510	rs845275	A	G	0.261	0.2536	0.07904	0.7786	1.04	0.1384	0.7926	1.364
1	7349478	rs705678	C	T	0.2226	0.2094	0.286	0.5928	1.081	0.1456	0.8126	1.438
1	7359531	rs845196	G	A	0.5219	0.4689	3.07	0.07976	1.236	0.1213	0.9747	1.568
1	7361158	rs78587203	A	G	0.0625	0.05362	0.4199	0.517	1.177	0.2512	0.7191	1.925
1	7375584	Affx-13856770	T	C	0.5219	0.4661	3.415	0.06462	1.251	0.1213	0.986	1.586
1	7402087	rs6692817	G	A	0.5109	0.4649	2.328	0.1271	1.203	0.1212	0.9485	1.525
1	7402088	Affx-13890604	T	C	0.5625	0.4968	4.665	0.03078	1.302	0.1225	1.024	1.655
1	7407245	rs7537181	T	C	0.2883	0.2406	3.389	0.06564	1.278	0.1338	0.9836	1.662
1	7420285	rs115953234	A	G	0.4301	0.4702	1.743	0.1868	0.8505	0.1228	0.6686	1.082
1	7422903	rs845252	T	C	0.2591	0.2524	0.06502	0.7987	1.036	0.1382	0.79	1.358
1	7426690	rs34404799	CTC	-	0.5474	0.4925	3.288	0.0698	1.246	0.1217	0.9819	1.582
1	7427217	rs10864302	T	C	0.5292	0.4694	3.911	0.04796	1.271	0.1214	1.002	1.612
1	7431260	rs17030828	C	T	0.06985	0.09082	1.442	0.2298	0.7518	0.2384	0.4712	1.2
1	7432205	rs1193220	A	G	0.3175	0.2829	1.612	0.2042	1.179	0.1301	0.9139	1.522
1	7433402	rs12025939	C	T	0.2701	0.2845	0.2769	0.5987	0.9307	0.1364	0.7124	1.216
1	7437487	rs1307984	C	T	0.2574	0.277	0.5192	0.4712	0.9047	0.139	0.6889	1.188
1	7440526	rs17030865	A	G	0.06934	0.08887	1.284	0.2571	0.7639	0.2383	0.4789	1.219
1	7442470	Affx-13944515	G	A	0.06204	0.05706	0.1259	0.7227	1.093	0.2511	0.6682	1.788
1	7443231	rs79739601	A	G	0.09124	0.05755	5.689	0.01707	1.644	0.2106	1.088	2.485
1	7445157	rs17030882	C	T	0.1095	0.1262	0.693	0.4051	0.8511	0.1939	0.582	1.245
1	7450002	rs61032551	A	G	0.07664	0.09786	1.392	0.2381	0.7652	0.2276	0.4898	1.195
1	7451118	rs61772211	G	C	0.09124	0.0912	6.111e-06	0.998	1.001	0.2104	0.6625	1.511
1	7452493	rs1725251	A	G	0.2007	0.1956	0.04519	0.8317	1.033	0.1512	0.7678	1.389
1	7455336	rs35419744	C	T	0.08029	0.08924	0.2686	0.6043	0.891	0.2228	0.5757	1.379
1	7458064	Affx-13964384	T	C	0.2037	0.1912	0.272	0.602	1.082	0.1515	0.8042	1.456
1	7459204	rs1750838	A	G	0.1861	0.1504	2.726	0.09871	1.292	0.1557	0.9524	1.753
1	7460541	rs1750837	C	T	0.427	0.4611	1.272	0.2593	0.8711	0.1225	0.6852	1.107
1	7461525	rs1616122	C	T	0.1898	0.1623	1.513	0.2187	1.209	0.1545	0.8931	1.637
1	7464659	rs59446033	C	T	0.08759	0.1022	0.6335	0.4261	0.8434	0.2142	0.5543	1.283
1	7464716	rs1193243	C	T	0.2117	0.2337	0.7368	0.3907	0.8806	0.1483	0.6585	1.178
1	7466311	Affx-13975056	T	C	0.2847	0.2807	0.02174	0.8828	1.02	0.1342	0.784	1.327
1	7468287	Affx-13977529	A	G	0.3066	0.3037	0.01096	0.9166	1.014	0.1314	0.7837	1.312
1	7468786	rs1149332	C	T	0.08759	0.06809	1.632	0.2015	1.314	0.2144	0.8631	2
1	7469958	rs1149333	T	G	0.08759	0.06833	1.586	0.208	1.309	0.2144	0.8598	1.993
1	7471144	rs75507805	A	G	0.1241	0.1509	1.531	0.216	0.7971	0.1837	0.5561	1.142
1	7472230	rs1149336	C	T	0.08394	0.06768	1.141	0.2854	1.262	0.2186	0.8225	1.937
1	7473843	rs12080687	G	A	0.08029	0.08235	0.01531	0.9015	0.9728	0.2229	0.6285	1.506
1	7477440	rs1193182	A	G	0.1934	0.156	2.9	0.08859	1.298	0.1534	0.9606	1.753
1	7478712	rs35497866	TTTA	-	0.1314	0.09206	5.034	0.02486	1.492	0.1795	1.049	2.121
1	7479114	rs75651384	G	A	0.1581	0.1757	0.58	0.4463	0.8809	0.1666	0.6355	1.221
1	7484513	rs11120944	G	A	0.07721	0.1023	1.855	0.1732	0.7343	0.2276	0.47	1.147
1	7487312	Affx-14002328	A	G	0.3382	0.3239	0.2554	0.6133	1.067	0.1285	0.8295	1.373
1	7492266	rs1750849	G	C	0.1934	0.1533	3.381	0.06595	1.325	0.1534	0.9807	1.789
1	7495262	rs1725268	G	A	0.1752	0.1548	0.8633	0.3528	1.159	0.1594	0.8484	1.585
1	7497092	rs10864304	A	G	0.3723	0.3796	0.0629	0.802	0.9691	0.1253	0.7581	1.239
1	7502230	rs6668329	C	A	0.1898	0.214	0.9487	0.3301	0.8605	0.1544	0.6357	1.165
1	7502376	rs1725261	T	G	0.4088	0.3867	0.5595	0.4545	1.097	0.1232	0.8612	1.396
1	7502428	rs1725262	C	T	0.3431	0.2928	3.322	0.06836	1.261	0.1276	0.9821	1.62
1	7506977	Affx-14028604	T	G	0.1022	0.06353	6.828	0.008972	1.678	0.2003	1.133	2.484
1	7508922	Affx-14031366	G	T	0.1752	0.1087	12.4	0.000429	1.742	0.1596	1.274	2.381
1	7509542	rs1193179	C	T	0.5109	0.4931	0.3479	0.5553	1.074	0.1212	0.847	1.362
1	7515606	rs7529399	T	C	0.1131	0.1198	0.1163	0.7331	0.9369	0.1912	0.6441	1.363
1	7517560	rs35521226	T	-	0.292	0.2193	8.396	0.00376	1.468	0.1333	1.13	1.906
1	7518716	rs1750817	G	A	0.2684	0.3084	2.03	0.1542	0.8227	0.1372	0.6288	1.077
1	7530388	rs1193167	G	A	0.2044	0.1623	3.538	0.05997	1.325	0.1503	0.9873	1.779
1	7535173	rs2478266	A	G	0.3102	0.3161	0.04317	0.8354	0.9732	0.1309	0.7529	1.258
1	7535646	rs1926445	A	T	0.2482	0.2704	0.6811	0.4092	0.8908	0.1402	0.6768	1.173
1	7541869	rs35970674	T	-	0.146	0.147	0.002046	0.9639	0.9923	0.1715	0.7089	1.389
1	7543257	rs1750824	A	G	0.3102	0.3079	0.006753	0.9345	1.011	0.1309	0.782	1.307
1	7547144	rs76167835	C	T	0.2153	0.2248	0.1408	0.7074	0.9462	0.1473	0.7089	1.263
1	7551100	rs11577487	C	A	0.04015	0.05362	0.9765	0.3231	0.7382	0.3084	0.4033	1.351
1	7554483	rs57271417	-	T	0.1606	0.1726	0.2749	0.6001	0.9172	0.165	0.6638	1.267
1	7555769	rs36010828	T	-	0.4453	0.4922	2.403	0.1211	0.8281	0.1219	0.6521	1.052
1	7555945	rs12562369	C	A	0.5109	0.4815	0.9442	0.3312	1.125	0.1212	0.8871	1.426
1	7556175	rs34681732	G	A	0.2226	0.2475	0.9048	0.3415	0.8708	0.1456	0.6546	1.158
1	7556533	rs4908656	A	C	0.208	0.2192	0.1971	0.657	0.9359	0.1492	0.6986	1.254
1	7556550	rs1193159	C	T	0.3162	0.3322	0.3137	0.5754	0.9294	0.1307	0.7193	1.201
1	7556680	rs12755955	A	G	0.2555	0.2219	1.781	0.182	1.203	0.1389	0.9165	1.58
1	7558057	Affx-14093188	A	C	0.4745	0.4313	2.067	0.1505	1.19	0.1213	0.9384	1.51
1	7563134	rs6684896	C	T	0.5328	0.4981	1.314	0.2516	1.149	0.1214	0.9059	1.458
1	7563732	rs72643928	G	A	0.03309	0.06705	5.001	0.02533	0.4761	0.3394	0.2448	0.9261
1	7564096	rs67356722	G	A	0.4854	0.4186	4.993	0.02545	1.31	0.1212	1.033	1.661
1	7564910	rs7556160	A	G	0.05109	0.08245	3.548	0.05961	0.5992	0.2748	0.3497	1.027
1	7573738	rs4317829	T	C	0.3175	0.3438	0.8356	0.3607	0.8879	0.1301	0.6881	1.146
1	7588897	rs77087082	G	A	0.146	0.1348	0.2899	0.5903	1.097	0.1716	0.7835	1.535
1	7590848	rs117448776	G	A	0.1022	0.09494	0.1667	0.683	1.085	0.2	0.7332	1.606
1	7592327	rs6699651	C	T	0.1131	0.1127	0.0005502	0.9813	1.004	0.1912	0.6905	1.461
1	7610157	rs2056674	T	A	0.08029	0.06626	0.8662	0.352	1.23	0.223	0.7946	1.905
1	7617010	rs11120989	A	G	0.125	0.1125	0.4248	0.5146	1.127	0.1839	0.7861	1.616
1	7621683	rs7555394	G	A	0.1168	0.1088	0.1777	0.6734	1.083	0.1886	0.7481	1.567
1	7622713	rs12139551	T	C	0.1204	0.1099	0.3062	0.58	1.108	0.1861	0.7696	1.596
1	7625275	rs116919393	C	T	0.0292	0.05169	2.819	0.09318	0.5518	0.3594	0.2728	1.116
1	7645031	rs79544751	C	T	0.07299	0.06188	0.5789	0.4468	1.194	0.233	0.7561	1.884
1	7647227	Affx-14207448	A	G	0.3285	0.3695	1.974	0.16	0.8345	0.129	0.6481	1.074
1	7648673	Affx-14209557	A	G	0.5182	0.4969	0.4972	0.4807	1.089	0.1212	0.8589	1.381
1	7650248	rs17027053	T	C	0.1752	0.156	0.7654	0.3817	1.15	0.1594	0.8411	1.571
1	7650564	Affx-14212182	C	T	0.137	0.1314	0.07381	0.7859	1.049	0.1774	0.7411	1.486
1	7650750	rs58905635	G	C	0.09854	0.09615	0.01787	0.8937	1.028	0.2032	0.6899	1.53
1	7652072	rs4908663	A	G	0.06569	0.07796	0.571	0.4498	0.8316	0.2444	0.5151	1.343
1	7658295	Affx-14221399	C	T	0.08029	0.0609	1.788	0.1811	1.346	0.2231	0.8694	2.084
1	7663474	rs3737907	G	A	0.2774	0.2529	0.8605	0.3536	1.134	0.1353	0.8696	1.478
1	7663897	Affx-14229270	G	A	0.3504	0.339	0.1579	0.6911	1.052	0.127	0.82	1.349
1	7665354	Affx-14231098	C	T	0.07299	0.08725	0.696	0.4041	0.8238	0.2328	0.522	1.3
1	7665795	Affx-14231673	A	G	0.3613	0.3487	0.1918	0.6614	1.057	0.1261	0.8254	1.353
1	7667292	Affx-14233663	G	A	0.3066	0.267	2.178	0.14	1.214	0.1314	0.9381	1.57
1	7668331	rs1891216	T	G	0.06204	0.08282	1.551	0.213	0.7325	0.2509	0.4479	1.198
1	7675320	rs6658296	C	T	0.1213	0.1327	0.3023	0.5824	0.9028	0.1862	0.6268	1.3
1	7679190	rs4908678	T	C	0.3139	0.3292	0.2913	0.5894	0.932	0.1305	0.7216	1.204
1	7682441	Affx-14255825	C	T	0.07353	0.08305	0.322	0.5704	0.8763	0.2329	0.5552	1.383
1	7687919	rs947414	G	A	0.3088	0.3312	0.6094	0.435	0.9024	0.1316	0.6973	1.168
1	7695523	rs34268176	C	T	0.08759	0.09255	0.07988	0.7775	0.9413	0.2142	0.6185	1.432
1	7715347	rs3011937	G	A	0.2941	0.3236	1.072	0.3004	0.8711	0.1334	0.6707	1.131
1	7719474	rs35531663	G	A	0.2059	0.2229	0.455	0.5	0.9036	0.1503	0.673	1.213
1	7739126	Affx-14337396	G	A	0.3285	0.3296	0.001447	0.9697	0.9951	0.129	0.7728	1.281
1	7745148	rs2071986	G	T	0.4745	0.4703	0.01925	0.8897	1.017	0.1213	0.8018	1.29
1	7746956	rs11121017	T	C	0.1825	0.1791	0.02135	0.8838	1.023	0.1568	0.7524	1.391
1	7773242	Affx-14385597	G	A	0.1387	0.1193	0.97	0.3247	1.188	0.1753	0.8427	1.675
1	7776599	Affx-14390862	A	C	0.2372	0.2199	0.4777	0.4895	1.103	0.1424	0.8347	1.459
1	7785027	rs697682	G	A	0.04779	0.07723	3.296	0.06944	0.5997	0.2847	0.3432	1.048
1	7785635	rs228729	C	T	0.2445	0.2426	0.005523	0.9408	1.011	0.1409	0.7666	1.332
1	7795322	rs117562183	G	A	0.08759	0.09731	0.2933	0.5881	0.8905	0.2142	0.5852	1.355
1	7809673	rs79898259	C	T	0.2993	0.285	0.2738	0.6008	1.072	0.1323	0.8269	1.389
1	7819003	rs2797685	T	C	0.5219	0.4971	0.673	0.412	1.105	0.1213	0.8709	1.401
1	7830204	Affx-14435771	G	A	0.1423	0.1389	0.02675	0.8701	1.029	0.1734	0.7324	1.445
1	7848828	rs228652	G	A	0.3346	0.3211	0.2238	0.6362	1.063	0.1289	0.8256	1.368
1	7852810	rs13306062	G	A	0.08759	0.06025	3.591	0.05808	1.497	0.2145	0.9835	2.28
1	7858046	Affx-14442437	C	T	0.06934	0.08097	0.4954	0.4815	0.8457	0.2384	0.5301	1.349
1	7860363	rs2859389	C	T	0.1788	0.1706	0.1305	0.7179	1.059	0.1581	0.7767	1.443
1	7863516	rs17031661	T	C	0.1241	0.1275	0.02849	0.866	0.9695	0.1837	0.6763	1.39
1	7871341	rs75380278	CTCT	-	0.2169	0.2358	0.5372	0.4636	0.8976	0.1475	0.6723	1.198
1	7874198	Affx-14446808	G	A	0.1533	0.1569	0.02734	0.8687	0.9726	0.1681	0.6996	1.352
1	7895029	Affx-14452365	G	A	0.1496	0.1446	0.05658	0.812	1.041	0.1698	0.7464	1.452
1	7901146	Affx-14453977	T	C	0.2555	0.2478	0.08679	0.7683	1.042	0.1389	0.7935	1.368
1	7902251	rs12404522	C	T	0.3926	0.3931	0.0002888	0.9864	0.9979	0.125	0.7811	1.275
1	7911241	rs680522	A	G	0.06569	0.07592	0.4067	0.5237	0.8558	0.2444	0.5301	1.382
1	7920278	rs161826	G	A	0.4599	0.4696	0.1031	0.7482	0.9617	0.1215	0.7579	1.22
1	7944903	rs9434948	A	C	0.3824	0.3752	0.05869	0.8086	1.031	0.1251	0.8066	1.317
1	7955934	Affx-14469606	T	G	0.1581	0.1679	0.1863	0.666	0.9306	0.1666	0.6713	1.29
1	7961680	rs17523802	G	A	0.04745	0.06375	1.216	0.2702	0.7315	0.2847	0.4186	1.278
1	7961913	Affx-14471292	G	T	0.04745	0.06244	1.048	0.306	0.7479	0.2848	0.428	1.307
1	7962137	rs3766606	G	T	0.04745	0.06368	1.207	0.272	0.7323	0.2847	0.4191	1.28
1	7964532	rs4908488	T	C	0.06934	0.07393	0.0839	0.7721	0.9333	0.2384	0.5849	1.489
1	7964630	Affx-14472120	C	T	0.3796	0.3616	0.3828	0.5361	1.08	0.1248	0.8458	1.38
1	7970240	rs178932	A	G	0.3431	0.3461	0.01118	0.9158	0.9866	0.1276	0.7683	1.267
1	7982766	rs161802	T	G	0.3796	0.3605	0.4274	0.5133	1.085	0.1248	0.8495	1.386
1	7984845	rs2235733	T	C	0.08029	0.06626	0.8661	0.352	1.23	0.223	0.7946	1.905
1	7986612	rs12727642	C	A	0.0438	0.06206	1.564	0.2111	0.6922	0.2958	0.3877	1.236
1	8018249	Affx-14487845	C	T	0.3869	0.358	0.9909	0.3195	1.132	0.1244	0.8869	1.444
1	8028978	rs12021543	A	C	0.02941	0.07152	7.245	0.007111	0.3934	0.3593	0.1946	0.7955
1	8035252	rs225130	A	G	0.4307	0.4218	0.08696	0.7681	1.037	0.1223	0.8157	1.318
1	8035440	rs225132	G	T	0.3832	0.3584	0.7315	0.3924	1.112	0.1246	0.8714	1.42
1	8073292	rs7539255	T	C	0.0438	0.06387	1.84	0.1749	0.6713	0.2958	0.376	1.199
1	8077340	Affx-14495713	G	A	0.1642	0.1171	5.844	0.01563	1.481	0.1636	1.075	2.042
1	8090578	rs72634258	T	C	0.04745	0.06461	1.331	0.2486	0.7211	0.2847	0.4127	1.26
1	8113309	rs7524424	C	T	0.2518	0.2699	0.4509	0.5019	0.9106	0.1395	0.6927	1.197
1	8118564	rs7540528	C	T	0.2482	0.2671	0.4967	0.481	0.9059	0.1402	0.6883	1.192
1	8126715	rs56296862	C	T	0.1058	0.09604	0.3015	0.5829	1.114	0.1969	0.7574	1.639
1	8126887	rs7520669	G	T	0.2831	0.2886	0.03964	0.8422	0.9735	0.1349	0.7473	1.268
1	8127547	rs72634286	G	A	0.09854	0.0877	0.4003	0.5269	1.137	0.2033	0.7634	1.694
1	8132566	rs7534867	G	A	0.5073	0.4833	0.6293	0.4276	1.101	0.1212	0.8682	1.396
1	8140086	rs9435019	G	C	0.4526	0.4552	0.007444	0.9312	0.9896	0.1217	0.7796	1.256
1	8140268	rs9434617	T	C	0.1825	0.2275	3.143	0.07624	0.758	0.1568	0.5575	1.031
1	8140630	Affx-14539646	A	G	0.1788	0.1652	0.3654	0.5455	1.1	0.1581	0.8071	1.5
1	8146283	Affx-14547786	A	G	0.08759	0.08064	0.1776	0.6735	1.094	0.2143	0.7191	1.666
1	8147778	rs77321792	C	T	0.1058	0.1001	0.1	0.7518	1.064	0.1969	0.7235	1.566
1	8149070	rs11121111	C	T	0.2336	0.2644	1.33	0.2488	0.848	0.1431	0.6406	1.123
1	8149512	rs80278967	G	A	0.05839	0.07754	1.399	0.237	0.7378	0.2582	0.4448	1.224
1	8158055	rs17509146	C	G	0.4854	0.4779	0.06088	0.8051	1.03	0.1212	0.8125	1.307
1	8162096	Affx-14573190	G	A	0.3248	0.3198	0.03202	0.858	1.023	0.1293	0.7942	1.319
1	8164034	rs57793328	T	C	0.1875	0.2007	0.2919	0.589	0.9193	0.1557	0.6775	1.247
1	8201333	rs12138839	T	G	0.2774	0.2874	0.1341	0.7142	0.9517	0.1353	0.73	1.241
1	8212466	rs425371	A	G	0.4745	0.4881	0.2019	0.6532	0.947	0.1213	0.7466	1.201
1	8212852	Affx-14633947	-	A	0.5	0.4826	0.329	0.5663	1.072	0.1211	0.8454	1.359
1	8215224	Affx-14636682	A	G	0.08394	0.09509	0.3936	0.5304	0.8721	0.2184	0.5684	1.338
1	8218839	rs428180	A	C	0.4635	0.4634	2.323e-05	0.9962	1.001	0.1215	0.7886	1.27
1	8225126	rs423909	A	C	0.4745	0.4793	0.02607	0.8717	0.9806	0.1213	0.7731	1.244
1	8232411	Affx-14662056	G	T	0.1898	0.1884	0.003209	0.9548	1.009	0.1545	0.7453	1.365
1	8235070	Affx-14665559	C	T	0.3431	0.3508	0.07241	0.7879	0.9663	0.1276	0.7525	1.241
1	8238682	rs17032326	T	C	0.1022	0.1112	0.2246	0.6355	0.9096	0.1999	0.6147	1.346
1	8244837	rs424445	A	G	0.04779	0.06847	1.817	0.1777	0.6828	0.2848	0.3908	1.193
1	8247407	rs6657240	A	G	0.4234	0.4405	0.3244	0.569	0.9326	0.1226	0.7334	1.186
1	8259985	rs389709	A	G	0.3942	0.4181	0.6438	0.4223	0.9054	0.1239	0.7101	1.154
1	8276314	rs72862657	C	T	0.2153	0.2024	0.2808	0.5962	1.081	0.1474	0.81	1.443
1	8280957	rs12028671	C	G	0.5182	0.4952	0.5788	0.4468	1.097	0.1212	0.8647	1.391
1	8293006	rs34256699	-	C	0.208	0.219	0.1925	0.6609	0.9366	0.1492	0.6991	1.255
1	8297161	rs11121152	T	C	0.1606	0.1771	0.5116	0.4744	0.8888	0.1649	0.6433	1.228
1	8300427	Affx-14758263	G	A	0.3358	0.326	0.1173	0.732	1.045	0.1283	0.8126	1.344
1	8309703	rs201651033	C	-	0.04779	0.05091	0.05448	0.8154	0.9357	0.2849	0.5353	1.636
1	8310028	rs11121157	G	A	0.1423	0.1092	3.08	0.07927	1.354	0.1735	0.9639	1.903
1	8310669	rs72864229	A	G	0.219	0.2104	0.1208	0.7282	1.052	0.1465	0.7896	1.402
1	8315853	rs1466654	T	G	0.261	0.2486	0.2238	0.6362	1.068	0.1384	0.814	1.4
1	8319388	rs11121162	A	G	0.2445	0.2334	0.1878	0.6647	1.063	0.1409	0.8064	1.401
1	8329094	rs80046868	G	A	0.1533	0.1264	1.785	0.1815	1.251	0.1682	0.9	1.74
1	8330828	rs2289731	G	A	0.1642	0.167	0.01522	0.9018	0.98	0.1635	0.7113	1.35
1	8333085	rs7552012	T	C	0.1618	0.1815	0.7125	0.3986	0.87	0.1651	0.6296	1.202
1	8334018	rs79967847	G	A	0.1	0.0949	0.08145	0.7753	1.06	0.2034	0.7113	1.579
1	8334176	rs12711517	C	T	0.1533	0.1473	0.07674	0.7818	1.048	0.1681	0.7535	1.457
1	8335381	rs2305016	T	C	0.2757	0.2675	0.09334	0.76	1.042	0.136	0.7985	1.361
1	8347227	rs10399665	T	C	0.2059	0.2039	0.006656	0.935	1.012	0.1504	0.754	1.359
1	8351152	rs70990562	T	-	0.07721	0.0657	0.5829	0.4452	1.19	0.2279	0.7612	1.86
1	8358860	rs12047953	A	G	0.05839	0.0615	0.04558	0.8309	0.9464	0.2583	0.5704	1.57
1	8362616	rs2252865	C	T	0.09124	0.08777	0.04089	0.8397	1.043	0.2104	0.6909	1.576
1	8387662	rs2120461	T	C	0.09124	0.08728	0.05354	0.817	1.05	0.2104	0.6951	1.586
1	8409729	rs2661868	C	T	0.09489	0.1151	1.094	0.2956	0.806	0.2066	0.5376	1.208
1	8413753	rs12754538	T	C	0.208	0.2428	1.795	0.1803	0.8191	0.1492	0.6114	1.097
1	8414993	rs75741779	T	G	0.2336	0.2256	0.09961	0.7523	1.046	0.1432	0.7902	1.385
1	8424469	rs57310340	A	G	0.05147	0.05321	0.01624	0.8986	0.9656	0.2751	0.5631	1.656
1	8424763	Affx-14922512	G	A	0.1241	0.1613	2.793	0.09466	0.7366	0.1836	0.5139	1.056
1	8425844	rs12045438	C	T	0.2007	0.2358	1.864	0.1722	0.8138	0.1512	0.6051	1.094
1	8427263	rs301797	C	A	0.08759	0.07984	0.2231	0.6367	1.106	0.2143	0.727	1.684
1	8428505	rs301798	A	G	0.09124	0.0831	0.2369	0.6265	1.108	0.2104	0.7334	1.673
1	8429242	rs301799	T	C	0.1241	0.1632	3.058	0.08033	0.7263	0.1836	0.5068	1.041
1	8435530	rs172531	A	G	0.09124	0.0854	0.119	0.7301	1.075	0.2104	0.7119	1.624
1	8435885	rs301801	T	C	0.09124	0.08541	0.1185	0.7306	1.075	0.2104	0.7118	1.624
1	8460428	rs142472947	AAG	-	0.08759	0.1192	2.603	0.1067	0.7091	0.2141	0.4661	1.079
1	8466082	rs4908760	A	G	0.135	0.1705	2.42	0.1198	0.7598	0.1772	0.5369	1.075
1	8474469	rs6577488	C	T	0.1213	0.1685	4.311	0.03787	0.6811	0.1861	0.473	0.9809
1	8475804	rs74593799	G	A	0.3212	0.2772	2.625	0.1052	1.233	0.1298	0.9565	1.591
1	8499600	rs12759741	G	A	0.06569	0.05927	0.2016	0.6534	1.116	0.2446	0.691	1.802
1	8542108	Affx-15084886	G	A	0.1496	0.1168	2.839	0.09199	1.33	0.1699	0.9534	1.856
1	8558278	rs28422051	T	C	0.08759	0.1198	2.683	0.1014	0.7054	0.2141	0.4636	1.073
1	8578607	rs12029303	C	T	0.1971	0.2255	1.258	0.2621	0.8432	0.1522	0.6257	1.136
1	8579258	rs71580033	CT	-	0.06204	0.05522	0.2432	0.6219	1.132	0.2512	0.6918	1.852
1	8594583	rs76545421	A	G	0.1058	0.1375	2.308	0.1287	0.7424	0.1968	0.5048	1.092
1	8641229	rs4908769	C	T	0.06204	0.05251	0.498	0.4804	1.194	0.2512	0.7296	1.953
1	8666662	rs10864361	C	T	0.1423	0.175	2.018	0.1555	0.7823	0.1733	0.557	1.099
1	8699495	rs12025126	C	T	0.1788	0.2209	2.799	0.09434	0.7683	0.158	0.5637	1.047
1	8762305	rs1353130	T	C	0.1058	0.1313	1.551	0.213	0.7831	0.1968	0.5325	1.152
1	8778469	rs12123076	A	G	0.05474	0.05508	0.0005951	0.9805	0.9935	0.2663	0.5896	1.674
1	8808347	rs12137865	A	G	0.1095	0.1331	1.315	0.2515	0.801	0.1939	0.5477	1.171
1	8814401	rs76774435	C	A	0.0438	0.05781	0.9846	0.3211	0.7464	0.2958	0.418	1.333
1	8841332	rs12565639	A	G	0.2226	0.2662	2.647	0.1038	0.7896	0.1456	0.5936	1.05
1	8853122	rs6676285	T	G	0.0365	0.0543	1.685	0.1942	0.6597	0.3227	0.3504	1.242
1	8856458	rs2038903	T	G	0.08029	0.1114	2.674	0.102	0.6961	0.2228	0.4498	1.077
1	8857043	Affx-15461001	G	T	0.07299	0.102	2.508	0.1133	0.6932	0.2327	0.4393	1.094
1	8857339	rs79565040	TA	-	0.07299	0.1042	2.848	0.09149	0.6769	0.2327	0.429	1.068
1	8860653	rs2071414	G	T	0.2044	0.2534	3.467	0.06261	0.7568	0.1502	0.5638	1.016
1	8864184	Affx-15463033	C	T	0.3796	0.3239	3.851	0.04971	1.277	0.1248	0.9997	1.631
1	8865053	Affx-15463290	T	C	0.2007	0.2082	0.09168	0.7621	0.9553	0.1512	0.7102	1.285
1	8892415	rs34802130	A	G	0.2372	0.2915	3.885	0.04872	0.756	0.1423	0.572	0.9993
1	8909868	rs117143085	G	A	0.05839	0.07284	0.8433	0.3585	0.7893	0.2582	0.4759	1.309
1	8912905	rs11121258	A	G	0.08759	0.1009	0.5287	0.4671	0.8559	0.2142	0.5625	1.302
1	8918455	rs6665631	A	G	0.1241	0.1356	0.3063	0.5799	0.9034	0.1837	0.6302	1.295
1	8922847	Affx-15478870	G	A	0.2518	0.2632	0.1807	0.6708	0.9424	0.1395	0.7169	1.239
1	8923709	Affx-15479105	T	C	0.2206	0.2327	0.223	0.6367	0.9331	0.1466	0.7001	1.244
1	8924977	rs10864370	C	T	0.2372	0.2717	1.634	0.2012	0.8338	0.1424	0.6308	1.102
1	8925929	rs78847327	G	A	0.2737	0.2913	0.4069	0.5235	0.917	0.1358	0.7027	1.197
1	8927045	rs2781072	T	C	0.3102	0.2787	1.343	0.2465	1.164	0.131	0.9003	1.504
1	8932840	rs78358116	C	T	0.2555	0.2652	0.1311	0.7173	0.951	0.1389	0.7244	1.248
1	8938000	rs914997	T	C	0.1022	0.1188	0.7154	0.3976	0.8446	0.1999	0.5708	1.25
1	8939182	rs35995744	-	T	0.04745	0.05437	0.2544	0.614	0.8663	0.2848	0.4957	1.514
1	8940045	rs2765523	A	C	0.1277	0.09761	2.805	0.09395	1.354	0.1816	0.9485	1.933
1	8940161	rs12091891	A	G	0.1103	0.1127	0.01568	0.9003	0.976	0.1941	0.6672	1.428
1	8940569	Affx-15483423	G	T	0.1971	0.2178	0.6901	0.4061	0.8813	0.1522	0.6539	1.188
1	8940823	Affx-15483484	C	T	0.3723	0.355	0.3535	0.5521	1.077	0.1253	0.8427	1.377
1	8941503	Affx-15483731	C	T	0.2883	0.2621	0.966	0.3257	1.14	0.1337	0.8774	1.482
1	8944061	rs72641545	A	G	0.1131	0.1631	4.992	0.02546	0.6546	0.1911	0.4501	0.9519
1	8945261	rs1409147	G	A	0.2117	0.1694	3.455	0.06306	1.316	0.1484	0.9843	1.761
1	8949155	rs2274326	C	T	0.2628	0.2545	0.0985	0.7536	1.044	0.1376	0.7973	1.367
1	8950533	rs17032909	T	C	0.09489	0.1006	0.09972	0.7522	0.9368	0.2067	0.6248	1.405
1	8951527	Affx-15486186	G	T	0.3321	0.2897	2.377	0.1231	1.219	0.1286	0.9473	1.569
1	8951568	rs3765967	G	A	0.1204	0.1695	4.674	0.03062	0.6707	0.186	0.4658	0.9657
1	8955020	rs147946957	-	AAC	0.1387	0.1693	1.82	0.1773	0.7899	0.1752	0.5604	1.114
1	8955516	rs61784252	A	G	0.09124	0.08814	0.03265	0.8566	1.039	0.2104	0.6878	1.569
1	8955895	rs12059715	T	C	0.2299	0.2339	0.02431	0.8761	0.9778	0.1439	0.7374	1.297
1	8957032	rs2274332	C	T	0.1241	0.1263	0.01177	0.9136	0.9803	0.1837	0.6838	1.405
1	8961242	Affx-15488705	T	C	0.364	0.4342	5.426	0.01984	0.7458	0.1263	0.5823	0.9554
1	8973345	rs4908800	G	A	0.2956	0.3097	0.2533	0.6147	0.9354	0.1327	0.7211	1.213
1	8974539	rs3765963	G	A	0.1971	0.2206	0.8808	0.348	0.867	0.1522	0.6433	1.168
1	8976555	rs12127547	A	G	0.0438	0.07591	4.015	0.04509	0.5576	0.2957	0.3123	0.9954
1	8977214	Affx-15492523	T	C	0.2409	0.2539	0.2459	0.62	0.9322	0.1416	0.7062	1.23
1	8978963	Affx-15493015	A	G	0.1058	0.149	4.004	0.04539	0.6762	0.1968	0.4598	0.9944
1	8985300	Affx-15494897	T	G	0.09124	0.1123	1.217	0.27	0.7934	0.2103	0.5254	1.198
1	8993990	rs11121289	A	T	0.2445	0.2279	0.4297	0.5121	1.097	0.1409	0.832	1.446
1	8995081	rs112747363	ATT	-	0.1314	0.1453	0.4267	0.5136	0.8896	0.1793	0.626	1.264
1	8999327	rs72642910	T	C	0.1131	0.1229	0.2428	0.6222	0.9101	0.1912	0.6257	1.324
1	9001102	rs7516862	T	G	0.04478	0.05284	0.3468	0.556	0.8402	0.296	0.4703	1.501
1	9003543	Affx-15500169	C	G	0.2555	0.2803	0.836	0.3606	0.8808	0.1389	0.671	1.156
1	9004551	rs111448504	G	-	0.1314	0.158	1.454	0.2278	0.806	0.1792	0.5672	1.145
1	9006636	rs10864377	T	C	0.3577	0.3851	0.8677	0.3516	0.889	0.1264	0.694	1.139
1	9006908	Affx-35292227	C	A	0.3686	0.378	0.1019	0.7496	0.9607	0.1256	0.7512	1.229
1	9007961	rs2039631	C	T	0.1095	0.1271	0.7587	0.3837	0.8448	0.1939	0.5776	1.235
1	9008154	rs17027186	T	C	0.2445	0.2503	0.04859	0.8255	0.9694	0.1409	0.7355	1.278
1	9008327	rs7530465	G	A	0.1861	0.182	0.03193	0.8582	1.028	0.1556	0.7579	1.395
1	9008942	rs769901	A	G	0.4708	0.4396	1.077	0.2994	1.134	0.1214	0.894	1.439
1	9012230	rs67643706	G	A	0.1496	0.1487	0.002045	0.9639	1.008	0.1698	0.7224	1.406
1	9012714	rs12076084	C	G	0.3832	0.3865	0.01261	0.9106	0.9861	0.1246	0.7725	1.259
1	9014406	rs12063980	C	T	0.2007	0.2178	0.4665	0.4946	0.9019	0.1512	0.6706	1.213
1	9014873	rs1556757	A	G	0.5182	0.4801	1.593	0.2069	1.165	0.1212	0.9187	1.478
1	9020352	rs9803660	T	C	0.4926	0.4885	0.01844	0.892	1.017	0.122	0.8004	1.291
1	9020907	rs769902	T	C	0.2409	0.2562	0.3345	0.563	0.9214	0.1416	0.698	1.216
1	9037192	rs1063137	G	A	0.3394	0.3185	0.5486	0.4589	1.099	0.1279	0.8555	1.413
1	9038171	rs875996	C	T	0.1752	0.1528	1.051	0.3052	1.177	0.1594	0.8614	1.609
1	9038213	rs875995	C	T	0.2007	0.2326	1.547	0.2135	0.8288	0.1512	0.6163	1.115
1	9042830	rs55909245	G	A	0.1533	0.1556	0.01109	0.9161	0.9824	0.1681	0.7066	1.366
1	9067157	rs2478868	A	C	0.04015	0.0799	5.872	0.01538	0.4817	0.3082	0.2633	0.8812
1	9069561	Affx-15510420	C	T	0.06569	0.06891	0.04409	0.8337	0.95	0.2445	0.5883	1.534
1	9075271	rs75350835	C	T	0.06569	0.05258	0.9393	0.3325	1.267	0.2446	0.7843	2.046
1	9091266	rs12080794	C	T	0.1507	0.1905	2.772	0.09591	0.7544	0.1698	0.5408	1.052
1	9091993	rs79943057	C	T	0.2737	0.2555	0.4752	0.4906	1.098	0.1359	0.8414	1.433
1	9093379	rs12061918	C	T	0.5478	0.4938	3.151	0.07589	1.242	0.1221	0.9773	1.577
1	9097737	rs76976126	C	T	0.03309	0.05948	3.375	0.06618	0.5412	0.3395	0.2782	1.053
1	9098541	rs12742380	G	A	0.1788	0.2156	2.179	0.1399	0.7924	0.158	0.5814	1.08
1	9106413	rs117156784	T	C	0.1204	0.1595	3.107	0.07798	0.7215	0.186	0.5011	1.039
1	9112377	Affx-15515271	T	C	0.2409	0.2151	1.07	0.301	1.158	0.1417	0.877	1.528
1	9137965	Affx-15545014	G	T	0.1277	0.1671	3.032	0.08166	0.7302	0.1814	0.5117	1.042
1	9153118	rs2666433	G	A	0.2847	0.2974	0.2108	0.6461	0.9402	0.1342	0.7228	1.223
1	9154313	rs7520583	C	A	0.2555	0.2588	0.01601	0.8993	0.9826	0.1389	0.7484	1.29
1	9159324	rs6577556	T	C	0.146	0.1652	0.7281	0.3935	0.864	0.1715	0.6173	1.209
1	9163101	rs797252	A	C	0.1934	0.1816	0.2566	0.6125	1.081	0.1534	0.8002	1.46
1	9174084	rs4908527	C	T	0.5073	0.4952	0.1585	0.6905	1.049	0.1212	0.8276	1.331
1	9174304	rs809972	G	T	0.1606	0.1763	0.4616	0.4969	0.894	0.1649	0.6471	1.235
1	9183752	Affx-15614563	T	G	0.4453	0.4299	0.2615	0.6091	1.064	0.1219	0.8381	1.351
1	9185513	rs4908817	G	T	0.1058	0.102	0.04375	0.8343	1.042	0.1969	0.7084	1.533
1	9188818	rs744900	C	T	0.1971	0.218	0.6994	0.403	0.8805	0.1522	0.6534	1.187
1	9189572	rs12039077	A	G	0.2664	0.2359	1.406	0.2357	1.176	0.137	0.8992	1.539
1	9207868	Affx-15649066	G	A	0.2169	0.2229	0.05622	0.8126	0.9656	0.1475	0.7232	1.289
1	9212100	Affx-15654421	A	C	0.4891	0.4649	0.6395	0.4239	1.102	0.1212	0.8688	1.397
1	9212895	rs9434719	T	C	0.4927	0.4685	0.6436	0.4224	1.102	0.1212	0.8691	1.397
1	9225662	rs10489436	A	G	0.4485	0.4742	0.713	0.3984	0.902	0.1222	0.7098	1.146
1	9226084	rs11121345	A	G	0.4526	0.4736	0.4841	0.4866	0.9188	0.1217	0.7239	1.166
1	9232223	rs9434723	G	A	0.1022	0.08658	0.8396	0.3595	1.201	0.2001	0.8114	1.777
1	9240618	rs2268173	C	T	0.5037	0.4616	1.932	0.1646	1.184	0.1216	0.9328	1.502
1	9241785	Affx-15702825	G	A	0.3905	0.4515	4.098	0.04292	0.7783	0.1241	0.6102	0.9927
1	9244146	rs2239561	A	G	0.1058	0.09147	0.6762	0.4109	1.176	0.197	0.7991	1.73
1	9246790	Affx-15710956	C	T	0.5073	0.461	2.354	0.125	1.204	0.1212	0.9495	1.527
1	9247786	rs11804534	T	C	0.3905	0.452	4.164	0.0413	0.7767	0.1241	0.609	0.9907
1	9257545	rs6662509	C	T	0.09489	0.08327	0.4822	0.4874	1.154	0.2068	0.7697	1.731
1	9263851	Affx-15737956	G	A	0.427	0.4636	1.469	0.2254	0.8622	0.1225	0.6782	1.096
1	9265617	rs1294014	C	T	0.1569	0.1882	1.747	0.1862	0.8028	0.1665	0.5793	1.113
1	9269230	rs2071931	C	T	0.1642	0.2136	3.964	0.04648	0.7233	0.1634	0.5251	0.9963
1	9271821	rs9435167	A	G	0.146	0.1139	2.776	0.0957	1.33	0.1717	0.9499	1.862
1	9275101	rs9434753	C	T	0.1715	0.1345	3.21	0.0732	1.333	0.1608	0.9723	1.826
1	9278630	Affx-15742543	C	T	0.3139	0.3224	0.09098	0.7629	0.9614	0.1305	0.7444	1.242
1	9280524	rs60257403	-	GACTG	0.04015	0.05273	0.8649	0.3524	0.7514	0.3084	0.4106	1.375
1	9284356	Affx-15744143	C	G	0.09854	0.1343	2.995	0.08353	0.7049	0.2031	0.4734	1.05
1	9286524	rs72642703	G	A	0.05109	0.07625	2.452	0.1174	0.6524	0.2749	0.3806	1.118
1	9295413	rs2072735	C	A	0.3832	0.4072	0.6505	0.4199	0.9044	0.1246	0.7085	1.155
1	9297369	rs77770568	T	C	0.08759	0.07997	0.2149	0.643	1.104	0.2143	0.7256	1.681
1	9297665	rs11121365	C	G	0.135	0.1246	0.2708	0.6028	1.097	0.1773	0.7747	1.552
1	9298622	rs619928	G	A	0.1654	0.154	0.2714	0.6024	1.089	0.1636	0.7902	1.501
1	9302282	rs9662290	T	C	0.3613	0.3607	0.000511	0.982	1.003	0.1261	0.7833	1.284
1	9304575	rs1294028	G	A	0.1963	0.2248	1.256	0.2623	0.842	0.1536	0.6231	1.138
1	9306340	rs1294044	A	G	0.2956	0.3172	0.588	0.4432	0.9033	0.1327	0.6964	1.172
1	9308150	rs1294040	G	A	0.2993	0.3157	0.3417	0.5588	0.9256	0.1323	0.7142	1.2
1	9310852	rs630075	A	G	0.2993	0.3156	0.3373	0.5614	0.9261	0.1323	0.7146	1.2
1	9314417	Affx-15752313	G	T	0.3577	0.3757	0.3795	0.5379	0.9251	0.1264	0.7222	1.185
1	9317467	rs72642738	T	G	0.3603	0.3734	0.1989	0.6556	0.9451	0.1266	0.7374	1.211
1	9320584	rs79124771	C	T	0.08456	0.09048	0.1154	0.7341	0.9285	0.2185	0.6051	1.425
1	9326325	Affx-15755751	A	G	0.2847	0.3233	1.857	0.173	0.8331	0.1342	0.6404	1.084
1	9327300	rs4908843	C	T	0.2482	0.2545	0.05782	0.81	0.9668	0.1402	0.7345	1.273
1	9328019	rs11590191	T	C	0.2993	0.3326	1.364	0.2429	0.857	0.1323	0.6613	1.111
1	9329172	rs732590	G	A	0.2226	0.237	0.3103	0.5775	0.9221	0.1456	0.6932	1.227
1	9337170	Affx-15758767	G	A	0.2299	0.2552	0.9182	0.3379	0.8713	0.1439	0.6571	1.155
1	9338973	rs57837536	G	A	0.2555	0.2438	0.1999	0.6548	1.064	0.1389	0.8105	1.397
1	9342461	rs479043	T	G	0.2555	0.2654	0.1381	0.7102	0.9497	0.1389	0.7234	1.247
1	9348347	Affx-15779434	C	G	0.1022	0.09424	0.2015	0.6535	1.094	0.2	0.7391	1.619
1	9351410	rs11121382	G	C	0.292	0.3004	0.09145	0.7623	0.9605	0.1332	0.7398	1.247
1	9352551	rs61388173	T	G	0.05839	0.05882	0.0008792	0.9763	0.9924	0.2583	0.5981	1.646
1	9354950	rs733893	A	G	0.3285	0.303	0.8383	0.3599	1.125	0.129	0.8739	1.449
1	9356287	rs3795309	C	T	0.2482	0.2771	1.139	0.2859	0.8612	0.1402	0.6542	1.134
1	9356793	rs12760778	A	G	0.3467	0.3457	0.001302	0.9712	1.005	0.1273	0.7828	1.289
1	9360180	rs78666899	G	A	0.3139	0.2831	1.268	0.2602	1.158	0.1305	0.8967	1.496
1	9370441	rs80243976	A	G	0.1058	0.09297	0.5348	0.4646	1.155	0.197	0.785	1.699
1	9371164	rs10492967	G	A	0.2445	0.263	0.4788	0.489	0.9071	0.1409	0.6882	1.196
1	9372331	rs9308447	C	T	0.2153	0.1874	1.4	0.2366	1.19	0.1474	0.8916	1.589
1	9378481	rs17393468	T	C	0.1569	0.1627	0.06574	0.7976	0.9582	0.1665	0.6914	1.328
1	9392176	rs74492428	C	A	0.07664	0.05636	2.104	0.1469	1.39	0.2279	0.8891	2.172
1	9397969	rs75237625	C	T	0.07664	0.09785	1.39	0.2384	0.7653	0.2276	0.4899	1.195
1	9405055	rs74051659	G	T	0.05109	0.06036	0.4131	0.5204	0.8382	0.275	0.489	1.437
1	9405668	rs9442593	T	C	0.3285	0.3668	1.725	0.1891	0.8444	0.129	0.6558	1.087
1	9406744	rs12044809	A	G	0.365	0.3518	0.2074	0.6488	1.059	0.1258	0.8275	1.355
1	9407289	rs376533417	-	T	0.427	0.4214	0.03521	0.8512	1.023	0.1225	0.8049	1.301
1	9416756	rs11588546	A	C	0.292	0.2266	6.649	0.009923	1.408	0.1333	1.084	1.828
1	9417030	rs80207237	C	T	0.03285	0.05208	2.046	0.1526	0.6182	0.3395	0.3178	1.203
1	9429347	rs12405873	C	T	0.4635	0.3753	9.049	0.002628	1.438	0.1215	1.134	1.825
1	9430084	Affx-15896906	G	A	0.2445	0.2906	2.814	0.09347	0.7899	0.1409	0.5993	1.041
1	9433433	rs9700264	G	A	0.1679	0.1059	11.03	0.0008983	1.703	0.1623	1.239	2.341
1	9436422	rs56770788	C	T	0.1642	0.1756	0.2427	0.6223	0.9227	0.1635	0.6697	1.271
1	9440736	rs9662295	G	A	0.3905	0.3231	5.668	0.01728	1.343	0.1242	1.053	1.713
1	9445651	Affx-15918186	G	A	0.1752	0.1712	0.03081	0.8607	1.028	0.1594	0.7525	1.405
1	9446216	rs9661728	C	T	0.3139	0.2846	1.143	0.285	1.15	0.1305	0.8901	1.485
1	9450467	rs11121423	C	T	0.06569	0.05165	1.096	0.2952	1.291	0.2447	0.7992	2.085
1	9451510	rs11121424	G	T	0.06204	0.05198	0.5598	0.4543	1.206	0.2512	0.7374	1.974
1	9454787	rs4926491	T	C	0.3088	0.3481	1.844	0.1745	0.8366	0.1316	0.6464	1.083
1	9466667	rs6695721	A	G	0.1168	0.1087	0.1842	0.6678	1.084	0.1886	0.7492	1.569
1	9466920	rs10864425	G	A	0.3321	0.3363	0.02152	0.8834	0.9813	0.1286	0.7627	1.263
1	9468436	rs77550567	G	T	0.2299	0.2324	0.00972	0.9215	0.9859	0.1439	0.7435	1.307
1	9473179	rs6679380	T	C	0.1241	0.1083	0.7076	0.4003	1.167	0.1838	0.814	1.673
1	9473953	rs113940792	G	A	0.146	0.1416	0.04325	0.8352	1.036	0.1716	0.7404	1.451
1	9474096	rs72645584	G	A	0.114	0.1128	0.003937	0.95	1.012	0.1913	0.6956	1.473
1	9475560	Affx-15959234	G	A	0.135	0.1415	0.09344	0.7598	0.9473	0.1772	0.6693	1.341
1	9482912	rs57883760	G	A	0.375	0.3892	0.2304	0.6312	0.9415	0.1256	0.7361	1.204
1	9492775	Affx-15981396	A	C	0.2153	0.2161	0.0008801	0.9763	0.9956	0.1474	0.7459	1.329
1	9495139	rs117745581	G	A	0.05882	0.05566	0.05153	0.8204	1.06	0.2584	0.639	1.76
1	9507730	rs12755956	A	G	0.4635	0.4729	0.09692	0.7556	0.9629	0.1215	0.7589	1.222
1	9508696	rs77011317	C	T	0.08759	0.09499	0.1735	0.677	0.9147	0.2142	0.6011	1.392
1	9539373	rs76593623	G	A	0.0438	0.05105	0.2966	0.586	0.8513	0.2959	0.4767	1.52
1	9540715	rs12140494	C	T	0.09854	0.09464	0.04849	0.8257	1.046	0.2033	0.7021	1.558
1	9546983	rs7411273	C	T	0.3358	0.311	0.7825	0.3764	1.12	0.1283	0.8711	1.44
1	9600241	rs60097082	G	A	0.4037	0.3855	0.3775	0.539	1.079	0.1244	0.8459	1.377
1	9613785	Affx-16169635	T	C	0.4781	0.4646	0.2009	0.654	1.056	0.1213	0.8325	1.339
1	9614114	Affx-16170104	G	C	0.4559	0.4488	0.05538	0.814	1.029	0.1221	0.8102	1.307
1	9617911	rs118078052	G	A	0.08029	0.07877	0.008664	0.9258	1.021	0.2229	0.6596	1.58
1	9618180	rs78529014	C	T	0.1679	0.1578	0.2084	0.648	1.077	0.1621	0.7837	1.479
1	9622573	rs4926483	A	G	0.3577	0.34	0.3787	0.5383	1.081	0.1264	0.8437	1.385
1	9630418	rs4076440	A	G	0.0438	0.05588	0.7557	0.3847	0.7738	0.2958	0.4333	1.382
1	9630560	rs74568773	A	G	0.07353	0.07664	0.03709	0.8473	0.9561	0.2329	0.6057	1.509
1	9637837	rs9430525	T	C	0.292	0.2588	1.56	0.2117	1.181	0.1332	0.9094	1.533
1	9641597	rs61315732	GCTCATTCCT	-	0.1934	0.1939	0.000443	0.9832	0.9968	0.1534	0.738	1.346
1	9648686	rs34499363	-	AT	0.3504	0.3477	0.008571	0.9262	1.012	0.127	0.7889	1.298
1	9653328	rs4240895	T	C	0.1168	0.09878	0.9924	0.3191	1.206	0.1887	0.8335	1.746
1	9656067	rs57784284	A	G	0.354	0.3481	0.0427	0.8363	1.027	0.1267	0.8008	1.316
1	9658029	rs6540991	C	T	0.136	0.1337	0.01228	0.9118	1.02	0.1773	0.7204	1.444
1	9660438	rs58380009	T	C	0.3759	0.3841	0.0768	0.7817	0.9659	0.1251	0.756	1.234
1	9674229	rs12568084	A	G	0.4562	0.4755	0.4074	0.5233	0.9253	0.1216	0.7291	1.174
1	9686713	rs12564311	C	T	0.06204	0.06438	0.0247	0.8751	0.9613	0.2511	0.5877	1.572
1	9686938	rs9661903	C	A	0.1241	0.1377	0.4282	0.5129	0.8868	0.1837	0.6187	1.271
1	9687712	Affx-16244258	C	T	0.06569	0.07603	0.4152	0.5193	0.8544	0.2444	0.5292	1.379
1	9688387	rs6669509	T	G	0.4489	0.4703	0.4991	0.4799	0.9176	0.1218	0.7228	1.165
1	9707759	rs12075554	G	A	0.1423	0.1178	1.577	0.2092	1.243	0.1734	0.8847	1.746
1	9716281	rs3934934	A	G	0.1801	0.1648	0.462	0.4967	1.113	0.1582	0.8166	1.518
1	9730937	rs10779729	G	A	0.2628	0.2694	0.06156	0.8041	0.9664	0.1376	0.738	1.266
1	9776498	rs72855716	A	G	0.1934	0.1664	1.437	0.2307	1.202	0.1534	0.8895	1.623
1	9777793	rs146136604	G	A	0.07721	0.06201	1.074	0.3001	1.266	0.2279	0.8097	1.978
1	9811167	rs61785191	G	A	0.04015	0.05709	1.456	0.2276	0.6908	0.3083	0.3775	1.264
1	9817930	rs117550213	C	T	0.1241	0.1307	0.1054	0.7454	0.9421	0.1837	0.6572	1.35
1	9825232	rs12078414	C	T	0.09489	0.07697	1.23	0.2674	1.257	0.2068	0.8382	1.885
1	9833631	rs12068489	T	C	0.09489	0.07637	1.325	0.2498	1.268	0.2068	0.8455	1.902
1	9842070	rs1933734	T	C	0.1314	0.1376	0.08834	0.7663	0.9481	0.1793	0.6672	1.347
1	9851233	rs2379107	G	A	0.2482	0.2501	0.005583	0.9404	0.9896	0.1402	0.7518	1.303
1	9858642	rs79064763	C	A	0.08394	0.06897	0.9507	0.3295	1.237	0.2185	0.806	1.898
1	9863428	rs3888014	A	G	0.2263	0.2341	0.09391	0.7593	0.9566	0.1448	0.7203	1.27
1	9943262	Affx-16311762	A	G	0.4007	0.4008	1.289e-06	0.9991	0.9999	0.1241	0.784	1.275
1	10006838	rs146244623	A	T	0.06204	0.06358	0.01078	0.9173	0.9743	0.2511	0.5956	1.594
1	10008117	rs11578833	G	A	0.1131	0.08952	1.863	0.1723	1.297	0.1913	0.8917	1.888
1	10058720	rs74051807	C	T	0.1971	0.1934	0.02306	0.8793	1.023	0.1523	0.7593	1.379
1	10065707	rs11121515	C	T	0.08759	0.09515	0.181	0.6705	0.9129	0.2142	0.5999	1.389
1	10089471	rs74051808	C	T	0.08759	0.08927	0.009494	0.9224	0.9793	0.2143	0.6435	1.49
1	10099774	rs76154155	C	T	0.08394	0.08994	0.1199	0.7291	0.9272	0.2184	0.6043	1.423
1	10117732	rs3762290	A	G	0.2555	0.2633	0.08706	0.7679	0.9599	0.1389	0.7311	1.26
1	10144128	rs12144133	G	T	0.5219	0.494	0.8483	0.357	1.118	0.1213	0.8816	1.418
1	10149499	rs6696978	A	G	0.1241	0.1095	0.5972	0.4396	1.152	0.1838	0.8039	1.652
1	10169100	rs17034560	G	A	0.2664	0.2341	1.583	0.2084	1.188	0.137	0.9081	1.554
1	10172476	Affx-3950202	C	G	0.04745	0.06374	1.215	0.2704	0.7316	0.2847	0.4187	1.278
1	10182596	rs1556915	A	G	0.4416	0.4161	0.7294	0.3931	1.11	0.122	0.8738	1.409
1	10187255	Affx-3952282	A	G	0.4081	0.3779	1.047	0.3063	1.135	0.1237	0.8905	1.446
1	10193980	rs75868998	C	A	0.09854	0.06023	7.047	0.007939	1.706	0.2035	1.145	2.542
1	10206826	rs72864185	T	C	0.06569	0.07459	0.3124	0.5762	0.8724	0.2444	0.5403	1.409
1	10208112	rs12117765	A	G	0.337	0.2977	1.992	0.1581	1.2	0.1291	0.9314	1.545
1	10216315	rs78517415	T	G	0.08456	0.07811	0.156	0.6928	1.09	0.2185	0.7103	1.673
1	10216585	rs72864193	G	T	0.06204	0.07367	0.5399	0.4625	0.8318	0.251	0.5086	1.36
1	10230363	rs17400510	T	C	0.3358	0.2946	2.222	0.136	1.21	0.1283	0.9413	1.556
1	10251819	rs17034615	G	A	0.06204	0.07417	0.5837	0.4449	0.8257	0.251	0.5049	1.35
1	10268280	Affx-3963447	C	T	0.3358	0.2934	2.362	0.1243	1.218	0.1283	0.9469	1.566
1	10269168	rs72865946	A	G	0.06204	0.07423	0.5896	0.4426	0.825	0.251	0.5044	1.349
1	10282860	rs75607790	C	T	0.06569	0.05662	0.4193	0.5173	1.171	0.2446	0.7253	1.892
1	10286752	rs746881	A	G	0.4037	0.3683	1.45	0.2286	1.161	0.1244	0.9101	1.482
1	10293054	rs10492972	T	C	0.3978	0.3679	1.047	0.3062	1.135	0.1238	0.8905	1.446
1	10321829	rs117525287	A	G	0.03676	0.05121	1.164	0.2807	0.7072	0.3228	0.3756	1.331
1	10325413	rs17401966	A	G	0.3394	0.2941	2.692	0.1008	1.233	0.1279	0.9596	1.585
1	10340932	rs1556917	C	A	0.3963	0.3681	0.9162	0.3385	1.127	0.1248	0.8823	1.439
1	10365808	rs11121549	C	T	0.1496	0.1602	0.2268	0.6339	0.9223	0.1698	0.6613	1.286
1	10378629	rs1536262	C	T	0.4015	0.3707	1.103	0.2935	1.139	0.1236	0.8936	1.451
1	10399722	rs3737155	G	A	0.4051	0.3641	1.983	0.1591	1.19	0.1234	0.934	1.515
1	10410118	rs72867467	C	T	0.06204	0.07458	0.6212	0.4306	0.8208	0.251	0.5019	1.342
1	10423926	Affx-3981302	A	C	0.08394	0.09829	0.6338	0.426	0.8406	0.2184	0.5479	1.29
1	10424113	rs7528608	C	T	0.146	0.155	0.1685	0.6814	0.932	0.1715	0.6659	1.304
1	10424359	rs663364	T	G	0.3519	0.3541	0.006072	0.9379	0.9901	0.1278	0.7708	1.272
1	10428498	Affx-3981704	A	G	0.4562	0.472	0.2739	0.6007	0.9384	0.1216	0.7394	1.191
1	10433358	rs597441	C	T	0.3713	0.3628	0.08457	0.7712	1.037	0.1258	0.8106	1.327
1	10435053	rs2847336	C	T	0.1752	0.1551	0.8348	0.3609	1.157	0.1594	0.8463	1.581
1	10435198	rs12566414	C	T	0.06934	0.07814	0.2928	0.5884	0.8791	0.2384	0.551	1.403
1	10436797	Affx-3982487	A	G	0.4964	0.4831	0.1928	0.6606	1.055	0.1211	0.8317	1.337
1	10477033	rs684016	A	C	0.4416	0.4369	0.02434	0.876	1.019	0.122	0.8025	1.294
1	10477380	rs685746	G	C	0.2518	0.275	0.7336	0.3917	0.8874	0.1395	0.6751	1.167
1	10484490	rs668805	A	G	0.1934	0.1995	0.06252	0.8025	0.9624	0.1533	0.7126	1.3
1	10487206	rs6540933	T	C	0.3199	0.3352	0.2875	0.5918	0.9325	0.1303	0.7223	1.204
1	10489791	Affx-3989984	C	G	0.1949	0.1997	0.03989	0.8417	0.9698	0.1535	0.7179	1.31
1	10492661	rs4846228	C	T	0.2518	0.2386	0.2628	0.6082	1.074	0.1396	0.8171	1.412
1	10494448	rs597438	G	A	0.1934	0.1995	0.06324	0.8015	0.9622	0.1533	0.7124	1.3
1	10494652	rs596537	T	G	0.1934	0.1997	0.06734	0.7952	0.961	0.1533	0.7115	1.298
1	10496040	rs636291	A	G	0.2555	0.2758	0.5633	0.4529	0.9011	0.1389	0.6864	1.183
1	10496390	Affx-3991081	T	G	0.1934	0.1993	0.05972	0.8069	0.9632	0.1533	0.7132	1.301
1	10496428	Affx-3991102	C	T	0.1934	0.199	0.0526	0.8186	0.9654	0.1533	0.7148	1.304
1	10497194	rs662064	C	T	0.1934	0.1996	0.06451	0.7995	0.9618	0.1533	0.7121	1.299
1	10497487	rs660725	G	A	0.1934	0.1994	0.06011	0.8063	0.9631	0.1533	0.7131	1.301
1	10503552	Affx-3992050	G	A	0.3686	0.4096	1.89	0.1691	0.8416	0.1255	0.6581	1.076
1	10503614	Affx-3992055	C	G	0.3212	0.3732	3.154	0.07576	0.7947	0.1297	0.6163	1.025
1	10503624	rs2506902	C	T	0.2628	0.2956	1.413	0.2346	0.8493	0.1376	0.6485	1.112
1	10504618	rs2847344	A	G	0.3394	0.3584	0.4288	0.5126	0.9197	0.1279	0.7157	1.182
1	10505431	Affx-3992289	C	T	0.3333	0.3278	0.03782	0.8458	1.025	0.1294	0.7957	1.322
1	10506158	rs616488	A	G	0.3212	0.3301	0.09785	0.7544	0.9602	0.1297	0.7447	1.238
1	10506215	rs616402	C	T	0.3139	0.3268	0.2088	0.6477	0.9421	0.1305	0.7295	1.217
1	10507001	rs602601	T	C	0.5109	0.4974	0.2009	0.654	1.056	0.1212	0.8326	1.339
1	10510664	rs2480784	G	A	0.1569	0.1485	0.1516	0.6971	1.067	0.1665	0.7698	1.479
1	10518549	Affx-3994352	A	G	0.427	0.4052	0.5396	0.4626	1.094	0.1225	0.8606	1.391
1	10520834	rs2483677	C	T	0.2044	0.206	0.00457	0.9461	0.9899	0.1502	0.7375	1.329
1	10521601	rs2056417	G	A	0.2044	0.2065	0.007714	0.93	0.9869	0.1502	0.7352	1.325
1	10533239	rs2480782	G	T	0.1533	0.1471	0.0825	0.7739	1.049	0.1681	0.7548	1.459
1	10534733	rs2026792	A	G	0.2007	0.2077	0.08057	0.7765	0.958	0.1512	0.7123	1.288
1	10535154	rs2480780	C	T	0.2956	0.2919	0.01827	0.8925	1.018	0.1327	0.7849	1.321
1	10535965	Affx-3996852	C	T	0.2007	0.2058	0.04246	0.8367	0.9693	0.1512	0.7207	1.304
1	10536284	rs12375	C	T	0.2007	0.2076	0.07764	0.7805	0.9587	0.1512	0.7128	1.289
1	10537160	Affx-3997077	A	C	0.2956	0.292	0.01711	0.8959	1.018	0.1327	0.7844	1.32
1	10538159	rs2506892	G	A	0.2007	0.2073	0.07137	0.7893	0.9604	0.1512	0.7141	1.292
1	10544482	rs2506898	A	G	0.3212	0.3376	0.3281	0.5668	0.9284	0.1297	0.72	1.197
1	10549916	rs2150038	G	T	0.2007	0.2067	0.0594	0.8074	0.9638	0.1512	0.7166	1.296
1	10552763	Affx-3999537	G	C	0.1985	0.2053	0.07689	0.7816	0.9586	0.1524	0.7111	1.292
1	10553503	Affx-3999627	G	A	0.3272	0.3411	0.2314	0.6305	0.9396	0.1296	0.7289	1.211
1	10556171	rs4846233	A	G	0.3285	0.3406	0.1784	0.6728	0.947	0.129	0.7355	1.219
1	10556977	rs12028449	G	A	0.2007	0.2064	0.05306	0.8178	0.9658	0.1512	0.7181	1.299
1	10558052	rs11121587	A	G	0.2007	0.2068	0.06147	0.8042	0.9632	0.1512	0.7162	1.295
1	10561004	Affx-4000579	A	G	0.3066	0.3301	0.6826	0.4087	0.8972	0.1314	0.6935	1.161
1	10562317	rs7512467	A	G	0.2993	0.2944	0.03098	0.8603	1.024	0.1323	0.7898	1.326
1	10564258	rs6663688	G	A	0.3321	0.3405	0.08519	0.7704	0.9632	0.1286	0.7486	1.239
1	10564411	Affx-4001060	G	A	0.3321	0.3403	0.08205	0.7745	0.9638	0.1286	0.7491	1.24
1	10572178	rs4846235	C	T	0.2007	0.2074	0.07357	0.7862	0.9598	0.1512	0.7136	1.291
1	10575599	rs4845937	T	C	0.2591	0.2721	0.2324	0.6297	0.9355	0.1382	0.7135	1.227
1	10587867	rs72857049	C	T	0.2409	0.2044	2.232	0.1352	1.235	0.1417	0.9358	1.631
1	10591363	rs74598451	-	T	0.2482	0.2098	2.416	0.1201	1.243	0.1403	0.9443	1.636
1	10591546	rs6540941	T	C	0.1204	0.1632	3.648	0.05613	0.7023	0.186	0.4877	1.011
1	10592548	rs6668131	A	G	0.365	0.3681	0.01122	0.9156	0.9868	0.1258	0.7711	1.263
1	10593571	rs284272	G	T	0.06569	0.1037	4.237	0.03955	0.6079	0.2443	0.3766	0.9813
1	10594312	Affx-4005673	G	A	0.354	0.3	3.783	0.05178	1.279	0.1267	0.9975	1.639
1	10603516	rs284283	C	T	0.07664	0.114	3.764	0.05235	0.6454	0.2275	0.4132	1.008
1	10609460	rs576102	T	A	0.07299	0.1091	3.668	0.05546	0.6427	0.2327	0.4074	1.014
1	10627669	rs185864	G	C	0.1022	0.09589	0.1249	0.7238	1.073	0.2	0.7252	1.588
1	10641381	rs284250	C	A	0.1715	0.16	0.2701	0.6033	1.087	0.1607	0.7934	1.49
1	10649210	rs12143134	C	T	0.1058	0.121	0.5868	0.4437	0.8602	0.1968	0.5848	1.265
1	10650198	rs284298	G	A	0.2044	0.2163	0.2282	0.6329	0.9308	0.1502	0.6934	1.249
1	10650792	rs3215814	-	C	0.2299	0.2323	0.008513	0.9265	0.9868	0.1439	0.7442	1.308
1	10659102	rs140800561	C	-	0.04015	0.05616	1.321	0.2504	0.7029	0.3083	0.3841	1.286
1	10659588	rs475980	A	G	0.281	0.3022	0.5794	0.4465	0.9026	0.1347	0.6931	1.175
1	10664179	rs284324	G	A	0.2299	0.2359	0.05373	0.8167	0.9672	0.1439	0.7294	1.282
1	10675627	rs79583899	G	C	0.06985	0.08806	1.118	0.2903	0.7777	0.2384	0.4874	1.241
1	10676377	rs284313	A	G	0.2482	0.2255	0.7991	0.3714	1.133	0.1403	0.8611	1.492
1	10681612	rs578554	A	C	0.1642	0.1469	0.6543	0.4186	1.141	0.1635	0.8283	1.573
1	10682330	Affx-4017087	T	C	0.1926	0.1715	0.8444	0.3581	1.153	0.1548	0.8511	1.561
1	10690375	rs516243	A	G	0.146	0.1648	0.7027	0.4019	0.8662	0.1715	0.6189	1.212
1	10690862	Affx-4018266	C	A	0.1544	0.1746	0.7661	0.3814	0.8632	0.1682	0.6208	1.2
1	10697142	rs4845948	G	T	0.07664	0.08433	0.2088	0.6477	0.9013	0.2276	0.5769	1.408
1	10698556	rs59705351	G	A	0.2628	0.2743	0.1808	0.6707	0.9432	0.1376	0.7202	1.235
1	10699684	rs2387232	C	T	0.07299	0.08536	0.5346	0.4647	0.8437	0.2328	0.5346	1.331
1	10701583	rs74902437	A	G	0.06569	0.07307	0.2192	0.6397	0.8919	0.2444	0.5524	1.44
1	10702147	rs284288	T	C	0.281	0.2985	0.398	0.5281	0.9185	0.1347	0.7053	1.196
1	10705604	rs79944640	C	T	0.1861	0.2044	0.5606	0.454	0.8901	0.1556	0.6561	1.207
1	10706130	rs147210268	C	T	0.06569	0.06728	0.01098	0.9166	0.9747	0.2445	0.6036	1.574
1	10706332	rs116590445	T	C	0.1898	0.2035	0.3156	0.5743	0.9169	0.1544	0.6774	1.241
1	10707322	rs4845952	G	A	0.3212	0.3215	0.0001485	0.9903	0.9984	0.1297	0.7743	1.287
1	10717203	rs284233	G	A	0.3029	0.2795	0.7437	0.3885	1.12	0.1318	0.8652	1.451
1	10718982	Affx-4021601	G	T	0.4088	0.4285	0.4324	0.5108	0.9222	0.1232	0.7243	1.174
1	10726257	rs284254	A	G	0.2518	0.2274	0.9231	0.3367	1.143	0.1396	0.8697	1.503
1	10729640	rs284279	T	C	0.1204	0.1412	0.9691	0.3249	0.8329	0.186	0.5784	1.199
1	10733389	rs76356503	A	G	0.1277	0.1404	0.3634	0.5467	0.8965	0.1814	0.6282	1.279
1	10736809	rs880315	C	T	0.354	0.3702	0.3061	0.5801	0.9323	0.1267	0.7274	1.195
1	10739520	rs12046278	C	T	0.292	0.274	0.4425	0.5059	1.093	0.1332	0.8415	1.419
1	10740689	rs6700483	C	T	0.1654	0.1542	0.2611	0.6094	1.087	0.1636	0.7889	1.498
1	10742195	Affx-4024244	C	G	0.135	0.1113	1.558	0.2119	1.247	0.1773	0.881	1.765
1	10743300	rs560649	A	G	0.08456	0.08854	0.0532	0.8176	0.9509	0.2185	0.6196	1.459
1	10744162	rs72860191	G	A	0.2059	0.1968	0.1403	0.7079	1.058	0.1504	0.7879	1.421
1	10745357	Affx-4024663	T	C	0.2774	0.2821	0.02994	0.8626	0.9769	0.1353	0.7493	1.273
1	10748442	rs2076491	C	T	0.1204	0.134	0.4296	0.5122	0.8853	0.1861	0.6147	1.275
1	10748766	rs34828542	G	A	0.1752	0.175	0.0001014	0.992	1.002	0.1593	0.7329	1.369
1	10751615	rs205478	T	C	0.386	0.3834	0.007803	0.9296	1.011	0.1249	0.7916	1.291
1	10752360	rs205479	T	C	0.3978	0.388	0.1112	0.7388	1.042	0.1238	0.8177	1.328
1	10754134	rs2387415	A	G	0.2044	0.1885	0.4507	0.502	1.106	0.1502	0.824	1.485
1	10754881	Affx-4025921	T	C	0.438	0.4316	0.0449	0.8322	1.026	0.1221	0.8078	1.304
1	10755364	rs205484	T	C	0.2226	0.233	0.1626	0.6868	0.943	0.1456	0.7089	1.254
1	10760158	rs2235699	G	A	0.2117	0.2411	1.29	0.256	0.8452	0.1482	0.6321	1.13
1	10762751	rs2073017	T	C	0.2883	0.3196	1.226	0.2682	0.8625	0.1337	0.6637	1.121
1	10763729	rs6540948	T	A	0.2574	0.2842	0.9615	0.3268	0.8726	0.139	0.6645	1.146
1	10763816	Affx-4026972	T	C	0.3272	0.3499	0.6149	0.433	0.9034	0.1296	0.7008	1.165
1	10765277	rs10864469	A	C	0.07664	0.07246	0.07102	0.7899	1.063	0.2277	0.68	1.66
1	10765983	rs142460406	C	T	0.05474	0.06257	0.2847	0.5936	0.8677	0.2662	0.515	1.462
1	10766562	rs3849280	G	A	0.4416	0.4239	0.349	0.5547	1.075	0.122	0.8462	1.365
1	10771351	rs10864470	C	T	0.4015	0.3738	0.893	0.3447	1.124	0.1236	0.8821	1.432
1	10772265	rs205472	G	A	0.4343	0.418	0.297	0.5858	1.069	0.1222	0.8412	1.358
1	10773175	rs58064215	C	G	0.427	0.4088	0.3745	0.5406	1.078	0.1225	0.8478	1.37
1	10778499	rs59096032	C	A	0.2537	0.2636	0.1363	0.712	0.9497	0.1397	0.7222	1.249
1	10782329	rs710137	G	C	0.1496	0.1448	0.05224	0.8192	1.04	0.1698	0.7453	1.45
1	10782712	Affx-4029220	G	A	0.1095	0.1033	0.1131	0.7366	1.067	0.194	0.7298	1.561
1	10785764	rs776909	C	A	0.3285	0.3351	0.05356	0.817	0.9706	0.129	0.7538	1.25
1	10786381	Affx-4029676	G	T	0.05839	0.05079	0.3269	0.5675	1.159	0.2584	0.6985	1.923
1	10790230	Affx-4030121	G	C	0.365	0.3885	0.6379	0.4245	0.9044	0.1258	0.7068	1.157
1	10790741	rs1737617	A	G	0.3796	0.4006	0.5031	0.4781	0.9153	0.1248	0.7167	1.169
1	10799421	rs11121628	A	G	0.4964	0.4714	0.6812	0.4092	1.105	0.1211	0.8715	1.401
1	10800366	rs79680378	C	T	0.0438	0.05218	0.3876	0.5336	0.832	0.2959	0.4659	1.486
1	10800547	rs11121629	A	G	0.4853	0.4958	0.1196	0.7295	0.9588	0.1216	0.7554	1.217
1	10808670	rs138606335	TTC	-	0.1058	0.1518	4.48	0.03428	0.6613	0.1968	0.4497	0.9725
1	10814365	rs11121630	T	C	0.3686	0.2828	9.895	0.001658	1.481	0.1256	1.158	1.894
1	10814833	rs1776222	C	T	0.2372	0.2749	1.943	0.1633	0.8203	0.1424	0.6206	1.084
1	10816543	rs6688450	C	T	0.3394	0.378	1.723	0.1893	0.8456	0.1279	0.6581	1.087
1	10823543	rs10864474	G	A	0.4854	0.4466	1.659	0.1977	1.169	0.1212	0.9217	1.482
1	10828734	Affx-4034614	C	T	0.1912	0.1645	1.403	0.2362	1.201	0.1547	0.8868	1.626
1	10829223	rs572950	G	T	0.06934	0.05948	0.4732	0.4915	1.178	0.2385	0.7381	1.88
1	10830288	Affx-4034820	A	C	0.208	0.2337	1.004	0.3164	0.8613	0.1492	0.6429	1.154
1	10839783	rs494359	C	T	0.1058	0.08625	1.325	0.2497	1.254	0.197	0.8523	1.845
1	10840944	rs35154018	T	-	0.4416	0.4436	0.004252	0.948	0.9921	0.122	0.7811	1.26
1	10847785	rs672270	A	C	0.06934	0.0843	0.7909	0.3738	0.8093	0.2383	0.5073	1.291
1	10852494	rs637037	T	C	0.1423	0.1505	0.1423	0.706	0.9367	0.1733	0.6669	1.316
1	10860485	rs12023250	G	A	0.07664	0.07651	6.604e-05	0.9935	1.002	0.2277	0.6412	1.565
1	10862233	rs1280992	G	A	0.4343	0.4064	0.8805	0.3481	1.121	0.1222	0.8826	1.425
1	10862410	rs7543046	C	T	0.06569	0.063	0.0335	0.8548	1.046	0.2445	0.6476	1.689
1	10864216	rs1280989	G	A	0.1934	0.2018	0.1182	0.731	0.9487	0.1533	0.7024	1.281
1	10868234	rs12033201	C	T	0.05556	0.05164	0.08415	0.7718	1.08	0.2665	0.6408	1.821
1	10870256	rs34370400	C	-	0.365	0.3667	0.003374	0.9537	0.9927	0.1258	0.7758	1.27
1	10872488	rs1280998	A	G	0.3285	0.2728	4.259	0.03903	1.304	0.129	1.013	1.679
1	10874817	rs12065037	G	A	0.4154	0.4444	0.9207	0.3373	0.8884	0.1234	0.6976	1.131
1	10875175	rs1280996	T	C	0.4708	0.4778	0.05408	0.8161	0.9722	0.1214	0.7664	1.233
1	10880838	Affx-4041289	C	A	0.3102	0.3327	0.6214	0.4305	0.902	0.1309	0.6978	1.166
1	10891152	rs12566275	G	C	0.1852	0.2196	1.853	0.1734	0.8079	0.157	0.5938	1.099
1	10897662	rs6670956	A	C	0.3978	0.4133	0.2711	0.6026	0.9376	0.1238	0.7357	1.195
1	10908422	rs7515021	T	C	0.427	0.4519	0.6838	0.4083	0.9037	0.1225	0.7109	1.149
1	10908673	rs10864479	G	T	0.3577	0.3987	1.912	0.1667	0.8399	0.1264	0.6556	1.076
1	10909893	Affx-4043984	G	A	0.5401	0.4972	2.011	0.1562	1.188	0.1215	0.9361	1.507
1	10916571	rs76656703	C	T	0.05109	0.06509	0.878	0.3488	0.7734	0.2749	0.4512	1.326
1	10918005	rs1280972	A	G	0.365	0.4262	4.18	0.0409	0.7737	0.1258	0.6047	0.9901
1	10920244	rs12046400	G	A	0.146	0.1281	0.7808	0.3769	1.164	0.1716	0.8312	1.629
1	10921001	rs1280959	A	G	0.3431	0.3888	2.404	0.1211	0.8208	0.1276	0.6392	1.054
1	10926251	rs12748162	C	A	0.3285	0.3467	0.4003	0.5269	0.9217	0.129	0.7158	1.187
1	10928436	rs1749881	T	G	0.3321	0.372	1.856	0.1731	0.8395	0.1286	0.6525	1.08
1	10933670	rs12066915	C	A	0.09124	0.09851	0.1622	0.6871	0.9188	0.2103	0.6084	1.388
1	10935111	rs56167870	C	A	0.2409	0.2353	0.04764	0.8272	1.031	0.1417	0.7814	1.361
1	10936011	Affx-4047355	C	A	0.1066	0.1298	1.285	0.257	0.8003	0.1969	0.5441	1.177
1	10937541	Affx-4047610	G	A	0.08456	0.05491	4.572	0.0325	1.59	0.2188	1.035	2.441
1	10940219	Affx-4047927	G	A	0.438	0.4785	1.793	0.1805	0.8493	0.1221	0.6686	1.079
1	10942796	rs146896851	G	A	0.06204	0.07834	1.003	0.3166	0.7783	0.251	0.4759	1.273
1	10945234	rs7521386	T	C	0.09124	0.06349	3.522	0.06054	1.481	0.2106	0.9802	2.238
1	10945360	rs7521498	C	T	0.4051	0.4429	1.576	0.2093	0.8566	0.1234	0.6726	1.091
1	10945902	rs6667195	C	T	0.2518	0.256	0.02536	0.8735	0.978	0.1395	0.744	1.286
1	10950945	rs1281008	C	T	0.2426	0.2589	0.3734	0.5411	0.917	0.1418	0.6945	1.211
1	10953229	rs11121657	A	G	0.5	0.4859	0.2168	0.6415	1.058	0.1211	0.8344	1.342
1	10955268	rs41274492	C	T	0.2299	0.2492	0.5438	0.4609	0.8993	0.1439	0.6783	1.192
1	10958516	rs12077098	G	A	0.2537	0.234	0.5824	0.4454	1.112	0.1397	0.846	1.463
1	10958666	rs60676743	A	G	0.219	0.2431	0.8597	0.3538	0.8731	0.1464	0.6553	1.163
1	10959188	Affx-4050279	T	G	0.4854	0.4735	0.1556	0.6933	1.049	0.1212	0.8272	1.33
1	10959367	rs72644035	T	C	0.4779	0.4741	0.01572	0.9002	1.015	0.1217	0.7999	1.289
1	10964296	rs6659231	A	G	0.4449	0.4502	0.03111	0.86	0.9787	0.1223	0.77	1.244
1	10965436	Affx-4050716	A	G	0.1533	0.1982	3.464	0.0627	0.7323	0.1681	0.5268	1.018
1	10966877	rs78072518	G	A	0.09854	0.09168	0.154	0.6948	1.083	0.2033	0.7271	1.613
1	10968574	rs74052098	G	T	0.2847	0.2942	0.1191	0.73	0.9547	0.1342	0.7339	1.242
1	10969421	rs12085319	G	T	0.4964	0.4548	1.898	0.1683	1.181	0.1211	0.9317	1.498
1	10969495	rs74052099	C	T	0.281	0.2899	0.1037	0.7475	0.9575	0.1347	0.7353	1.247
1	10970804	rs78234331	C	T	0.2737	0.2839	0.1375	0.7107	0.9509	0.1358	0.7286	1.241
1	10971550	rs75524741	T	C	0.1496	0.1619	0.3033	0.5818	0.9108	0.1698	0.653	1.27
1	10972770	Affx-4051616	C	A	0.1971	0.2044	0.09038	0.7637	0.9553	0.1523	0.7088	1.287
1	10973025	rs12565727	A	G	0.2831	0.3017	0.444	0.5052	0.914	0.1349	0.7016	1.191
1	10978419	rs11121667	C	T	0.2664	0.2936	0.9693	0.3249	0.8739	0.137	0.6681	1.143
1	10986798	rs9430161	G	T	0.07299	0.07329	0.0003531	0.985	0.9956	0.2329	0.6308	1.571
1	10990402	rs7547006	A	C	0.4197	0.4091	0.1275	0.7211	1.045	0.1227	0.8214	1.329
1	10991585	rs75805705	G	A	0.08394	0.07391	0.4009	0.5266	1.148	0.2185	0.7482	1.762
1	11000641	rs79373286	A	G	0.1022	0.114	0.3763	0.5396	0.8847	0.1999	0.5979	1.309
1	11000742	rs7517230	T	A	0.5073	0.4893	0.3547	0.5515	1.075	0.1212	0.8476	1.363
1	11003494	rs12073585	C	T	0.3577	0.3365	0.5471	0.4595	1.098	0.1264	0.8571	1.407
1	11014193	rs3765895	G	A	0.1277	0.1275	0.0001395	0.9906	1.002	0.1815	0.7022	1.43
1	11021998	rs3835416	-	G	0.3723	0.3379	1.439	0.2303	1.162	0.1253	0.909	1.486
1	11027467	rs1782455	A	G	0.1277	0.13	0.01198	0.9128	0.9803	0.1815	0.6869	1.399
1	11037810	rs12142107	C	T	0.1095	0.09736	0.4557	0.4997	1.14	0.194	0.7793	1.667
1	11039190	rs140099549	G	A	0.0438	0.05213	0.3833	0.5359	0.8328	0.2959	0.4663	1.487
1	11044619	Affx-4096578	A	G	0.2226	0.2197	0.01333	0.9081	1.017	0.1456	0.7645	1.353
1	11052779	rs1884429	C	T	0.05109	0.05533	0.09377	0.7594	0.9193	0.275	0.5362	1.576
1	11059120	rs743576	C	T	0.2007	0.1685	2.013	0.156	1.239	0.1513	0.921	1.667
1	11068597	Affx-4131184	A	G	0.2153	0.1982	0.501	0.4791	1.11	0.1474	0.8314	1.482
1	11099766	rs12133922	T	C	0.1642	0.1431	0.9938	0.3188	1.177	0.1635	0.8541	1.622
1	11111169	rs17036350	C	T	0.1423	0.1235	0.8913	0.3451	1.178	0.1734	0.8383	1.654
1	11115119	rs2000393	T	C	0.1642	0.15	0.4302	0.5119	1.113	0.1635	0.8079	1.534
1	11130589	Affx-4215377	G	A	0.05882	0.06893	0.4313	0.5113	0.8442	0.2583	0.5088	1.4
1	11131865	rs1417131	T	C	0.04745	0.05587	0.3668	0.5448	0.8417	0.2848	0.4817	1.471
1	11188159	rs3806317	A	G	0.1752	0.1396	2.865	0.09055	1.309	0.1594	0.9575	1.789
1	11189176	rs28990991	A	G	0.04044	0.05139	0.6655	0.4146	0.778	0.3084	0.4251	1.424
1	11194951	rs2076658	T	C	0.09854	0.08102	1.123	0.2892	1.24	0.2033	0.8324	1.847
1	11220937	Affx-4341773	T	C	0.1423	0.1236	0.8836	0.3472	1.177	0.1734	0.8377	1.653
1	11258926	rs12142905	T	C	0.09854	0.08143	1.065	0.302	1.233	0.2033	0.8278	1.837
1	11262099	rs1883965	G	A	0.06569	0.07729	0.5141	0.4734	0.8394	0.2444	0.5199	1.355
1	11280415	rs6685950	G	T	0.1131	0.1194	0.1015	0.7501	0.9409	0.1912	0.6469	1.369
1	11293187	rs77768358	G	A	0.1058	0.1147	0.2126	0.6447	0.9133	0.1969	0.6209	1.343
1	11298819	rs75714771	C	-	0.1058	0.1154	0.2448	0.6208	0.9072	0.1969	0.6168	1.334
1	11300900	rs2744815	A	G	0.1985	0.2049	0.06806	0.7942	0.961	0.1524	0.7129	1.296
1	11304167	Affx-4461465	G	C	0.1715	0.1476	1.242	0.2651	1.196	0.1607	0.8727	1.639
1	11304863	rs11121720	T	C	0.1176	0.1199	0.01338	0.9079	0.9784	0.1887	0.676	1.416
1	11312856	rs2982372	T	C	0.09191	0.08749	0.06616	0.797	1.056	0.2105	0.6988	1.595
1	11330221	rs79716690	T	A	0.08029	0.06681	0.7938	0.3729	1.219	0.223	0.7876	1.888
1	11335014	rs3124629	G	T	0.1131	0.1055	0.1678	0.6821	1.081	0.1913	0.7434	1.573
1	11342692	rs3124632	T	C	0.2445	0.2046	2.673	0.102	1.259	0.141	0.9547	1.659
1	11343591	Affx-4518773	G	A	0.2847	0.25	1.744	0.1867	1.194	0.1343	0.9175	1.553
1	11361758	rs2744857	T	C	0.2482	0.2137	1.926	0.1652	1.215	0.1403	0.9226	1.599
1	11376100	rs2335405	T	C	0.3285	0.3144	0.2497	0.6173	1.067	0.129	0.8283	1.373
1	11380131	rs2982368	G	A	0.5328	0.4975	1.362	0.2432	1.152	0.1214	0.9081	1.462
1	11380632	Affx-4549374	G	T	0.4635	0.4205	2.065	0.1507	1.19	0.1215	0.9383	1.511
1	11384127	Affx-4550143	G	A	0.5036	0.4771	0.7681	0.3808	1.112	0.1211	0.8769	1.41
1	11388349	Affx-4551146	C	T	0.1324	0.1211	0.3194	0.572	1.107	0.1794	0.7786	1.573
1	11396479	rs12094886	A	G	0.05109	0.06595	0.9774	0.3228	0.7626	0.2749	0.4449	1.307
1	11408385	rs11121728	T	C	0.4015	0.4165	0.2531	0.6149	0.9397	0.1236	0.7376	1.197
1	11417289	rs145220684	G	A	0.0438	0.05544	0.7062	0.4007	0.7804	0.2958	0.437	1.394
1	11420752	rs6690077	C	A	0.2664	0.2481	0.49	0.4839	1.101	0.137	0.8414	1.44
1	11422860	rs2379146	A	G	0.0438	0.05545	0.7071	0.4004	0.7803	0.2958	0.4369	1.393
1	11427321	rs10779755	C	T	0.4599	0.4729	0.185	0.6671	0.9491	0.1215	0.7479	1.204
1	11429118	rs3123602	G	A	0.292	0.287	0.03236	0.8572	1.024	0.1332	0.7889	1.33
1	11429334	Affx-4561074	C	T	0.4781	0.4874	0.0941	0.759	0.9635	0.1213	0.7597	1.222
1	11430687	rs10864508	G	T	0.4526	0.4784	0.7286	0.3933	0.9014	0.1217	0.7101	1.144
1	11433811	rs11121734	G	A	0.5	0.4812	0.3818	0.5367	1.078	0.1216	0.8494	1.368
1	11438767	rs2379155	G	A	0.136	0.1389	0.01918	0.8898	0.9757	0.1773	0.6893	1.381
1	11447794	rs397720704	C	-	0.1471	0.1468	0.0001312	0.9909	1.002	0.1717	0.7157	1.403
1	11452235	Affx-4566228	G	T	0.04015	0.05083	0.6455	0.4217	0.781	0.3084	0.4267	1.429
1	11460059	Affx-4567920	C	T	0.2883	0.31	0.597	0.4397	0.9019	0.1337	0.694	1.172
1	11461931	rs35890029	G	T	0.1569	0.1515	0.06148	0.8042	1.042	0.1665	0.7519	1.444
1	11462097	rs35243134	T	C	0.4635	0.4877	0.6386	0.4242	0.9075	0.1215	0.7153	1.151
1	11462119	Affx-4568443	C	T	0.09854	0.08286	0.8806	0.3481	1.21	0.2033	0.8122	1.802
1	11477185	rs12742984	T	C	0.2263	0.2338	0.08681	0.7683	0.9583	0.1448	0.7215	1.273
1	11493399	rs11121755	C	A	0.2591	0.2801	0.597	0.4397	0.8988	0.1382	0.6855	1.178
1	11507133	rs2817637	C	T	0.2664	0.281	0.2848	0.5936	0.9295	0.137	0.7106	1.216
1	11510609	rs201843567	C	T	0.1971	0.2037	0.07426	0.7852	0.9594	0.1523	0.7118	1.293
1	11515203	rs17036947	G	T	0.5182	0.4733	2.204	0.1376	1.197	0.1212	0.9438	1.518
1	11517143	rs34335141	C	-	0.5146	0.4763	1.601	0.2058	1.166	0.1212	0.9191	1.478
[truncated: 278,189+ more rows]
